# Supplementary material for: Assessment of groundwater quality for human consumption and its health risks in the Middle Magdalena Valley, Colombia
Source: Sci Rep. 2024 May 18;14:11346. doi: 10.1038/s41598-024-61259-0 (PMC11102493; doi:10.1038/s41598-024-61259-0)
Supplement: Supplementary file 1 — Supplementary Information 1. [file 41598_2024_61259_MOESM1_ESM.xlsx]

## Sheet: Hoja2
Parameter	MUESTREO TOTAL					DRY PERIOD					WET PERIOD
	Number of samples	Mean	Min.	Max.	S.D.	Muestras	Avg	Min	Max	D.E	Muestras	Avg	Min	Max	D.E
As	426	0.0189973	0.001	5.8186	0.283569	230	0.0325542	0.001	5.8186	0.3854	196	0.00308867	0.001938	0.0191051	0.00203437
Ca	454	15.6577	0.5	221	17.3295	234	15.5192	0.5	221	19.6978	220	15.805	1	100	14.3873
Alcalinidad	457	91.5351	0	593	79.2302	234	91.1432	0.5	593	79.4355	223	91.9464	0	452	79.012
Aluminio	431	0.415252	0.005	133	6.3954	230	0.666152	0.005	133	8.7456	201	0.128153	0.0973431	2.08	0.168235
Dureza total	457	61.0635	0.0013	623	60.2552	234	59.2693	0.005	623	64.6149	223	62.9462	0.0013	338	55.2495
Hierro	453	0.251405	0.1	17	0.878682	234	0.295242	0.1	17	1.18211	219	0.204566	0.1	2.7	0.315761
Mg	457	5.27813	0	47	5.66093	234	4.9573	0.0025	42	5.29877	223	5.6148	0	47	5.99915
Mn	454	0.25394	0.025	46	2.23088	234	0.347709	0.025	46	3.09732	220	0.154205	0.025	2.3	0.217206
Ba	426	0.373885	0.00194	0.8333	0.172544	230	0.36121	0.0025	0.8333	0.134016	196	0.388758	0.00194	0.5858	0.207898
Cd	429	0.0928939	0.0015	24	1.17513	230	0.00214565	0.0015	0.003	0.000742706	199	0.197779	0.003	24	1.71944
CIANURO	453	0.089404	0.05	5.8	0.342321	233	0.0746781	0.05	5.8	0.375886	220	0.105	0.05	3.6	0.30196
Zn	425	0.0466522	0.003	1.6	0.103005	230	0.0576922	0.025	0.9073	0.0860394	195	0.0336308	0.003	1.6	0.118658
CLORUROS	455	8.56826	0.05	727.4	38.3437	233	9.73124	0.1	727.4	49.2401	222	7.34766	0.05	288.4	21.5799
Cu	432	50.9559	0.025	16000	811.221	230	71.7754	0.025	16000	1053.08	202	27.2505	0.0386	5400	378.977
COLIFORMES_FECALES	425	2203.96	9	160000	13635.5	212	1705.25	9	160000	11247.1	213	2700.32	9	160000	15639.2
COLIFORMES_TOTALES	423	13136.8	9	420000	41450.3	211	17544.1	9	420000	53295.6	212	8750.38	9	160000	23718.3
COLOR_APARENTE	456	24.5803	4	1250	63.4394	234	21.6697	4	1250	83.5078	222	27.6482	5	198	29.9635
Cr	422	0.113117	0.0025	16	0.85904	228	0.0797601	0.0025	6	0.472427	194	0.15232	0.05	16	1.15762
Fluoruros	456	0.20602	0.00125	3	0.3531	234	0.207585	0.00125	2.92	0.333031	222	0.204369	0.01	3	0.37308
Hg	441	0.0005	0.0005	0.0005	3.25261e-19	230	0.0005	0.0005	0.0005	3.25261e-19	211	0.0005	0.0005	0.0005	3.25261e-19
NITRATO	456	4.34621	0.005	73.4	10.0752	234	4.33432	0.005	63.7	9.41463	222	4.35874	0.1	73.4	10.7275
NITRITO	455	0.0897802	0.05	1	0.0504916	234	0.0758547	0.05	0.4	0.0327565	221	0.104525	0.1	1	0.0607448
Niquel	430	0.0245137	0.001	3.2438	0.240614	230	0.0445301	0.001	3.2438	0.327621	200	0.001495	0.001	0.1	0.00698283
Pb	427	0.0411044	0.01	4.5318	0.307846	230	0.0448765	0.01	4.5318	0.375416	197	0.0367005	0.01	2.2	0.20207
Se	422	0.002	0.002	0.002	1.30104e-18	230	0.002	0.002	0.002	1.30104e-18	192	0.002	0.002	0.002	1.30104e-18
SULFATO	457	10.9554	0.05	561.2	46.1572	234	10.2539	0.05	561.2	40.3498	223	11.6915	0.1	548.4	51.5421
pH	489	6.73115	3.57	8.83	1.04567	265	6.90532	4.17	8.83	0.987073	224	6.52509	3.57	8.65	1.07516
Plata	427	0.0355611	0.001	5.1137	0.246567	230	0.0578857	0.025	5.1137	0.334326	197	0.00949694	0.001	0.05	0.00392463
