# Supplementary material for: Assessment of groundwater quality for human consumption and its health risks in the Middle Magdalena Valley, Colombia
Source: Sci Rep. 2024 May 18;14:11346. doi: 10.1038/s41598-024-61259-0 (PMC11102493; doi:10.1038/s41598-024-61259-0)
Supplement: Supplementary file 2 — Supplementary Information 2. [file 41598_2024_61259_MOESM2_ESM.xlsx]

## Sheet: Hoja2
Nombre_del_punto	Acueducto	Nombre_del_punto_2	POINT_X	POINT_Y	Tipo_Punto	Tipo_Fuente	Campo	Prof_unificada	Type	DIA	MES	AÑO	ID_MUESTRA	X	Y	Localizacion_geologia	Localizacion_Prec	SimboloUG	Edad	Alcalinidad Total	Aluminio	Calcio	Cloro Residual Libre	Cloruros	Coliformes Totales	Color Aparente	Carbono Orgánico Total	Dureza Total	Escherichia Coli	Fluoruros	Fosfatos	Hierro Total	Magnesio	Manganeso	Molibdeno	Nitratos	Nitritos	pH	Sulfatos	Turbiedad	Zinc	PUNTAJE NO APROBADAS	PUNTAJE TOTAL	IRCA	irca_num	Calificacion
_Finca El Diviso II NO REUBICADO		W209	1065754	1380641	Pozo	Subterranea	2	37	Well	5	11	2020	M-33280	-73.481	8.03774	Norte	SUR	Qfal	Cuaternario						15	6								1								22	40	0.55	0.55	Alto
_Finca La Chivera NO REUBICADO		231	1055609	1387049	Pozo	Subterranea	1	60	Well	22	2	2020	M-33060	-73.573	8.0958	Norte	Norte	Qtf	Cuaternario						15				25													40	65	0.615385	0.615385	Alto
_Gasolineria Terpel NO REUBICADO		W221	1047228	1379390	Pozo	Subterranea	2	60	Well				M-33315	-73.6491	8.02664	Norte	Norte	Qfal	Cuaternario						15				25													40	65	0.615385	0.615385	Alto
_Predio El Delirio NO REUBICADO		207	1060730	1361556	Pozo	Subterranea	1	60	Well	19	2	2020	M-33039	-73.5268	7.86525	Norte	SUR	Qfal	Cuaternario						15									1								16	40	0.4	0.4	Alto
_W203 NO REUBICADO		W203	1.05146e+06	1.39688e+06	Pozo	Subterranea	2	12	Shallow Well				M-33307	-73.6106	8.18472	Norte	Norte	Qfal	Cuaternario						15																	15	40	0.375	0.375	Alto
108 III D 49		M620	1029766	1284420	Manantial	Subterranea	2	0	Spring				M-33384	-73.808	7.16805	Sur	SUR	Qfc	Cuaternario						15				25									1.5				41.5	65	0.638462	0.638462	Alto
108 III D 49			1029766	1284420	Manantial	Subterranea	3	0	Spring	16	3	2021	M-33609	-73.808	7.16805	Sur	SUR	Qfc	Cuaternario						15				25													40	65	0.615385	0.615385	Alto
119 II B 25		M603	1047938	1277775	Pozo	Subterranea	2	165	Well	5	11	2020	M-33253	-73.6436	7.10784	Sur	SUR	N1r (U2)	Mioceno						15	6			25										1			47	65	0.723077	0.723077	Alto
ABA 4		ABA 4	1073994	1320051	ABAS	Subterranea	2	385	ABAS	11	11	2020	M-33293	-73.4071	7.48981	Sur	SUR	N1r (U1)	Mioceno	1										1								1.5				3.5	25	0.14	0.14	Medio
Acueducto Brisas	Acueducto	505	1016584	1305796	Pozo	Subterranea	2	100	ABAS	7	11	2020	M-33204	-73.9273	7.36139	Sur	SUR	Qfc	Cuaternario																			1.5				1.5	24	0.0625	0.0625	Bajo
Acueducto Brisas	Acueducto		1016584	1305796	Pozo	Subterranea	3	100	ABAS	19	3	2021	M-33624	-73.9273	7.36139	Sur	SUR	Qfc	Cuaternario																			1.5				1.5	25	0.06	0.06	Bajo
Acueducto Buturama	Acueducto	120	1042056	1401666	Pozo	Subterranea	1	60	ABAS	22	2	2020	M-33026	-73.6958	8.2281	Norte	Norte	Qfal	Cuaternario						15																	15	40	0.375	0.375	Alto
Acueducto Buturama	Acueducto	M107	1042056	1401666	Pozo	Subterranea	2	60	ABAS	5	11	2020	M-33296	-73.6958	8.2281	Norte	Norte	Qfal	Cuaternario						15				25													40	65	0.615385	0.615385	Alto
Acueducto Caballero	Acueducto		1045740	1410440	Pozo	Subterranea	3	60	ABAS	16	3	2021	M-33504	-73.6623	8.30739	Norte	Norte	Qcal	Cuaternario						15				25													40	61	0.655738	0.655738	Alto
Acueducto Caguices	Acueducto	508	1015719	1323154	Pozo	Subterranea	2	75	ABAS				M-33373	-73.9351	7.51835	Norte	SUR	N1r (U3)	Mioceno																			1.5				1.5	25	0.06	0.06	Bajo
Acueducto Caguices	Acueducto		1015719	1323154	Pozo	Subterranea	3	75	ABAS	20	3	2021	M-33633	-73.9351	7.51835	Norte	SUR	N1r (U3)	Mioceno						15				25													40	65	0.615385	0.615385	Alto
Acueducto Campo Duro	Acueducto	502	1033161	1312351	Pozo	Subterranea	2	72	ABAS	5	11	2020	M-33222	-73.7771	7.42059	Sur	SUR	Qfl	Cuaternario						15				25					1								41	65	0.630769	0.630769	Alto
Acueducto Campo Hermoso	Acueducto		1013487	1347725	Pozo	Subterranea	3	70	ABAS	21	3	2021	M-33638	-73.9553	7.74053	Norte	SUR	N1r (U2)	Mioceno						15				25					1								41	64	0.640625	0.640625	Alto
Acueducto Canaletal	Acueducto		1022428	1326392	Pozo	Subterranea	3	70	ABAS	20	3	2021	M-33630	-73.8743	7.5476	Norte	SUR	N1r (U3)	Mioceno							6								1								7	25	0.28	0.28	Medio
Acueducto Cano Patico	Acueducto	506	1012018	1294331	Pozo	Subterranea	2	100	ABAS	7	11	2020	M-33201	-73.9687	7.25774	Sur	SUR	N1r (U2)	Mioceno							6								1								7	25	0.28	0.28	Medio
Acueducto Cano Patico	Acueducto		1012018	1294331	Pozo	Subterranea	3	100	ABAS	19	3	2021	M-33623	-73.9687	7.25774	Sur	SUR	N1r (U2)	Mioceno															1								1	25	0.04	0.04	Sin riesgo
Acueducto Cantagallo	Acueducto		1018040	1307967	Pozo	Subterranea	3	125	Well	19	3	2021	M-33622	-73.9141	7.38102	Sur	SUR	Qfc	Cuaternario			1		1		6								1								9	25	0.36	0.36	Alto
Acueducto Cantagallo	Acueducto	504	1018040	1307967	Pozo	Subterranea	2	125	Well	7	11	2020	M-33207	-73.9141	7.38102	Sur	SUR	Qfc	Cuaternario			1		1		6								1								9	24	0.375	0.375	Alto
Acueducto Carmen Del Cucu	Acueducto		1023561	1340987	Pozo	Subterranea	3	60	Well	20	3	2021	M-33628	-73.864	7.67957	Norte	SUR	N1r (U3)	Mioceno						15									1								16	40	0.4	0.4	Alto
Acueducto Chapeton	Acueducto	104	1043644	1412967	Pozo	Subterranea	1	60	Well	19	2	2020	M-33010	-73.6813	8.33026	Norte	Norte	Qfal	Cuaternario						15																	15	40	0.375	0.375	Alto
Acueducto Chapeton	Acueducto	M122	1043644	1412967	Pozo	Subterranea	2	60	Well	7	11	2020	M-33299	-73.6813	8.33026	Norte	Norte	Qfal	Cuaternario						15																	15	39	0.384615	0.384615	Alto
Acueducto Costilla	Acueducto	112	1038522	1457354	Pozo	Subterranea	1	120	Well	20	2	2020	M-33018	-73.7274	8.73163	Norte	Norte	Qfal	Cuaternario																			1.5				1.5	25	0.06	0.06	Bajo
Acueducto El Pedral	Acueducto	471	1025826	1290995	Pozo	Subterranea	1	100	Well	14	3	2020	M-33124	-73.8437	7.22753	Sur	SUR	Qfc	Cuaternario						15	6								1				1.5				23.5	40	0.5875	0.5875	Alto
Acueducto El Pedral	Acueducto	471	1025826	1290995	Pozo	Subterranea	2	100	Well	6	11	2020	M-33216	-73.8437	7.22753	Sur	SUR	Qfc	Cuaternario						15	6			25													46	65	0.707692	0.707692	Alto
Acueducto El Pinal	Acueducto		1020696	1353779	Pozo	Subterranea	3	74	Well	21	3	2021	M-33641	-73.8899	7.79525	Norte	SUR	N1r (U2)	Mioceno						15																	15	40	0.375	0.375	Alto
Acueducto El Rosario	Acueducto		1022217	1335218	Pozo	Subterranea	3	60	Well	20	3	2021	M-33629	-73.8762	7.62741	Norte	SUR	N1r (U3)	Mioceno						15									1								16	40	0.4	0.4	Alto
Acueducto El Taladro	Acueducto	482	1041849	1297196	Pozo	Subterranea	1	80	Well	16	3	2020	M-33131	-73.6985	7.2835	Sur	SUR	N1r (U4)	Mioceno						15													1.5				16.5	40	0.4125	0.4125	Alto
Acueducto El Taladro	Acueducto	482	1041849	1297196	Pozo	Subterranea	2	80	Well	6	11	2020	M-33237	-73.6985	7.2835	Sur	SUR	N1r (U4)	Mioceno																			1.5				1.5	25	0.06	0.06	Bajo
Acueducto El Tigre	Acueducto	489	1013946	1275799	Pozo	Subterranea	2	105	Well	11	11	2020	M-33202	-73.9513	7.09016	Sur	SUR	N1r (U1)	Mioceno						15													1.5				16.5	40	0.4125	0.4125	Alto
Acueducto El Tigre	Acueducto		1013946	1275799	Pozo	Subterranea	3	105	Well	16	3	2021	M-33602	-73.9513	7.09016	Sur	SUR	N1r (U1)	Mioceno																							0	25	0	0	Sin riesgo
Acueducto Enraizar 1	Acueducto		1014777	1321452	Pozo	Subterranea	3	117	Well	20	3	2021	M-33634	-73.9436	7.50296	Norte	SUR	N1r (U3)	Mioceno						15				25					1								41	65	0.630769	0.630769	Alto
Acueducto Hotel Aguachica	Acueducto	M-30	1051811	1411622	Otro		2	0	Tap	29	11	2020	M-33416	-73.6072	8.31802	Norte	Norte	Qfal	Cuaternario						15				25							1						41	62	0.66129	0.66129	Alto
Acueducto Km 20	Acueducto	510	1037790	1301765	Pozo	Subterranea	2	80	Well				M-33361	-73.7353	7.32484	Sur	SUR	N1r (U4)	Mioceno						15	6			25									1.5				47.5	64	0.742188	0.742188	Alto
Acueducto Km 8	Acueducto	433	1026143	1302032	Pozo	Subterranea	1	64	Well	13	3	2020	M-33122	-73.8407	7.32732	Sur	SUR	Qat	Cuaternario							6								1								7	25	0.28	0.28	Medio
Acueducto Km 8	Acueducto	433	1026143	1302032	Pozo	Subterranea	2	64	Well				M-33362	-73.8407	7.32732	Sur	SUR	Qat	Cuaternario						15	6			25													46	65	0.707692	0.707692	Alto
Acueducto La Esmeralda Baja	Acueducto		1047769	1402899	Pozo	Subterranea	3	82	Well	20	3	2021	M-33528	-73.644	8.23919	Norte	Norte	Qfal	Cuaternario						15				25													40	65	0.615385	0.615385	Alto
Acueducto La Esmeralda Baja	Acueducto	M129	1047769	1402899	Pozo	Subterranea	2	82	Well	10	11	2020	M-33303	-73.644	8.23919	Norte	Norte	Qfal	Cuaternario						15				25													40	65	0.615385	0.615385	Alto
Acueducto La Sabana	Acueducto		1015553	1355590	Pozo	Subterranea	3	72	Well	21	3	2021	M-33643	-73.9365	7.81164	Norte	SUR	N1r (U2)	Mioceno															1								1	25	0.04	0.04	Sin riesgo
Acueducto Las Animas Altas	Acueducto		1013965	1346071	Pozo	Subterranea	3	75	Well	21	3	2021	M-33637	-73.9509	7.72557	Norte	SUR	N1r (U2)	Mioceno						15																	15	40	0.375	0.375	Alto
Acueducto Las Brisas Tamalameque	Acueducto	117	1034772	1472793	Pozo	Subterranea	1	95	Well	21	2	2020	M-33023	-73.7614	8.87125	Norte	Norte	Qfal	Cuaternario						15				25													40	65	0.615385	0.615385	Alto
Acueducto Las Brisas Tamalameque	Acueducto	M112	1034772	1472793	Pozo	Subterranea	2	95	Well	6	11	2020	M-33298	-73.7614	8.87125	Norte	Norte	Qfal	Cuaternario						15				25													40	64	0.625	0.625	Alto
Acueducto Pajuila	Acueducto	210	1064424	1372335	Pozo	Subterranea	1	60	Well	19	2	2020	M-33042	-73.4932	7.96266	Norte	SUR	Qfal	Cuaternario						15																	15	40	0.375	0.375	Alto
Acueducto Pajuila	Acueducto	M309	1064424	1372335	Pozo	Subterranea	2	60	Well				M-33329	-73.4932	7.96266	Norte	SUR	Qfal	Cuaternario						15				25													40	65	0.615385	0.615385	Alto
Acueducto Palestina	Acueducto	115	1042366	1473567	Pozo	Subterranea	1	105	Well	21	2	2020	M-33021	-73.6924	8.87819	Norte	Norte	Qcal	Cuaternario						15																	15	40	0.375	0.375	Alto
Acueducto Palestina	Acueducto	M113	1042366	1473567	Pozo	Subterranea	2	105	Well	6	11	2020	M-33239	-73.6924	8.87819	Norte	Norte	Qcal	Cuaternario						15				25							1						41	65	0.630769	0.630769	Alto
Acueducto Palmeras	Acueducto		1013296	1349271	Pozo	Subterranea	3	90	Well	21	3	2021	M-33639	-73.957	7.75451	Norte	SUR	N1r (U2)	Mioceno						15									1								16	40	0.4	0.4	Alto
Acueducto Pasocorriendo	Acueducto	116	1.03621e+06	1.47299e+06	Pozo	Subterranea	1	70	Well	21	2	2020	M-33022	-73.7483	8.87299	Norte	Norte	Qfal	Cuaternario																							0	25	0	0	Sin riesgo
Acueducto Pita Limon	Acueducto	214	1046410	1370592	Pozo	Subterranea	1	100	Well	20	2	2020	M-33045	-73.6566	7.9471	Norte	SUR	Qfl	Cuaternario						15									1								16	40	0.4	0.4	Alto
Acueducto Pita Limon	Acueducto	W205	1046410	1370592	Pozo	Subterranea	2	100	Well	5	11	2020	M-33250	-73.6566	7.9471	Norte	SUR	Qfl	Cuaternario						15				25													40	65	0.615385	0.615385	Alto
Acueducto Pte Sogamoso	Acueducto	470	1032251	1293053	Pozo	Subterranea	1	105	Well	14	3	2020	M-33128	-73.7855	7.2461	Sur	SUR	Qat	Cuaternario						15																	15	40	0.375	0.375	Alto
Acueducto Pte Sogamoso	Acueducto	470	1032251	1293053	Pozo	Subterranea	2	105	Well	6	11	2020	M-33221	-73.7855	7.2461	Sur	SUR	Qat	Cuaternario						15				25													40	65	0.615385	0.615385	Alto
Acueducto Pto Culto	Acueducto	M322	1045212	1362987	Pozo	Subterranea	2	40	Well				M-33338	-73.6675	7.87835	Norte	SUR	Qfl	Cuaternario						15																	15	40	0.375	0.375	Alto
Acueducto Pto Culto	Acueducto		1045212	1362987	Pozo	Subterranea	3	40	Well	18	3	2021	M-33549	-73.6675	7.87835	Norte	SUR	Qfl	Cuaternario						15				25													40	65	0.615385	0.615385	Alto
Acueducto Pto Mosquito	Acueducto		1036389	1397558	Pozo	Subterranea	3	60	Well	18	3	2021	M-33516	-73.7473	8.191	Norte	Norte	Qfal	Cuaternario	1					15				25	1				1								43	65	0.661538	0.661538	Alto
Acueducto Pto Mosquito	Acueducto	M106	1036389	1397558	Pozo	Subterranea	2	60	Well	5	11	2020	M-33295	-73.7473	8.191	Norte	Norte	Qfal	Cuaternario	1														1								2	25	0.08	0.08	Bajo
Acueducto Pto Patino	Acueducto	229	1042871	1385531	Pozo	Subterranea	1	80	Well	22	2	2020	M-33058	-73.6886	8.0822	Norte	Norte	Qfal	Cuaternario						15																	15	40	0.375	0.375	Alto
Acueducto Pto Patino	Acueducto	W210	1042871	1385531	Pozo	Subterranea	2	80	Well	6	11	2020	M-33240	-73.6886	8.0822	Norte	Norte	Qfal	Cuaternario	1					15				25							1						42	65	0.646154	0.646154	Alto
Acueducto Raizar 3	Acueducto	507	1014592	1321602	Pozo	Subterranea	2	85	Well				M-33363	-73.9453	7.50432	Norte	SUR	N1r (U3)	Mioceno																			1.5				1.5	25	0.06	0.06	Bajo
Acueducto Rosa Blanca	Acueducto	319B	1043646	1325662	Pozo	Subterranea	2	80	Well				M-33360	-73.682	7.54087	Sur	SUR	Qfal	Cuaternario						15	6												1.5				22.5	40	0.5625	0.5625	Alto
Acueducto Rosa Blanca	Acueducto		1043646	1325662	Pozo	Subterranea	3	80	Well	16	3	2021	M-33577	-73.682	7.54087	Sur	SUR	Qfal	Cuaternario						15	6								1								22	40	0.55	0.55	Alto
Acueducto San Bernardo	Acueducto	114	1.03877e+06	1.45137e+06	Pozo	Subterranea	1	60	Well	20	2	2020	M-33020	-73.7252	8.67752	Norte	Norte	Qcal	Cuaternario						15				25							1		1.5				42.5	65	0.653846	0.653846	Alto
Acueducto San Claver	Acueducto	509	1033847	1301722	Pozo	Subterranea	2	68	Well				M-33364	-73.771	7.32448	Sur	SUR	N1r (U4)	Mioceno						15	6			25													46	64	0.71875	0.71875	Alto
Acueducto San Claver	Acueducto		1033847	1301722	Pozo	Subterranea	3	68	Well	18	3	2021	M-33616	-73.771	7.32448	Sur	SUR	N1r (U4)	Mioceno						15									1								16	40	0.4	0.4	Alto
Acueducto San Luis	Acueducto		1019143	1357848	Pozo	Subterranea	3	70	Well	21	3	2021	M-33644	-73.9039	7.83204	Norte	SUR	N1r (U2)	Mioceno						15																	15	40	0.375	0.375	Alto
Acueducto Santodomingo	Acueducto		1015397	1339347	Pozo	Subterranea	3	65	Well	20	3	2021	M-33632	-73.938	7.66477	Norte	SUR	N1r (U3)	Mioceno						15				25													40	65	0.615385	0.615385	Alto
Acueducto Sinai	Acueducto		1016808	1350408	Pozo	Subterranea	3	61	Well	21	3	2021	M-33640	-73.9251	7.76478	Norte	SUR	N1r (U2)	Mioceno						15									1								16	40	0.4	0.4	Alto
Acueducto Socorro	Acueducto		1018347	1328993	Pozo	Subterranea	3	85	Well	20	3	2021	M-33631	-73.9112	7.57114	Norte	SUR	N1r (U3)	Mioceno						15				25													40	65	0.615385	0.615385	Alto
Acueducto Tamalameque	Acueducto	118	1028461	1471180	Pozo	Subterranea	1	80	Well	21	2	2020	M-33024	-73.8188	8.85671	Norte	Norte	Qfal	Cuaternario						15											1		1.5				17.5	40	0.4375	0.4375	Alto
Acueducto Tamalameque	Acueducto	M111	1028461	1471180	Pozo	Subterranea	2	80	Well	6	11	2020	M-33219	-73.8188	8.85671	Norte	Norte	Qfal	Cuaternario						15				25							1		1.5				42.5	64	0.664062	0.664062	Alto
Acueducto Terraplen	Acueducto	M321	1046350	1363055	Pozo	Subterranea	2	45	Well				M-33337	-73.6572	7.87895	Norte	SUR	Qfl	Cuaternario						15				25													40	65	0.615385	0.615385	Alto
Acueducto Terraplen	Acueducto		1046350	1363055	Pozo	Subterranea	3	45	Well	18	3	2021	M-33550	-73.6572	7.87895	Norte	SUR	Qfl	Cuaternario						15				25													40	65	0.615385	0.615385	Alto
Acueducto Torcoroma	Acueducto	208	1054415	1369685	Pozo	Subterranea	1	60	Well	19	2	2020	M-33040	-73.584	7.93882	Norte	SUR	Qfal	Cuaternario						15				25													40	65	0.615385	0.615385	Alto
Acueducto Torcoroma	Acueducto	M324	1054415	1369685	Pozo	Subterranea	2	60	Well	9	11	2020	M-33267	-73.584	7.93882	Norte	SUR	Qfal	Cuaternario						15				25													40	65	0.615385	0.615385	Alto
Acueducto Totumal	Acueducto	M-26	1.05331e+06	1.40478e+06	Otro		2	0	Tap	29	11	2020	M-33412	-73.5937	8.25615	Norte	Norte	Qcal	Cuaternario																							0	22	0	0	Sin riesgo
Acueducto Vda La Tigra	Acueducto		1066070	1318581	Pozo	Subterranea	3	130	Well	19	3	2021	M-33588	-73.4789	7.47662	Sur	SUR	Qfal	Cuaternario																	1						1	25	0.04	0.04	Sin riesgo
Agua Kriss	Acueducto	407	1029583	1268697	Pozo	Subterranea	1	80	Well	9	3	2020	M-33103	-73.8098	7.02588	Sur	SUR	N1r (U1)	Mioceno																							0	25	0	0	Sin riesgo
Agua Kriss	Acueducto	407	1029583	1268697	Pozo	Subterranea	2	80	Well	11	11	2020	M-33220	-73.8098	7.02588	Sur	SUR	N1r (U1)	Mioceno						15	6			25													46	65	0.707692	0.707692	Alto
Agua Kriss	Acueducto		1029583	1268697	Pozo	Subterranea	3	80	Well	16	3	2021	M-33603	-73.8098	7.02588	Sur	SUR	N1r (U1)	Mioceno																							0	25	0	0	Sin riesgo
Agua Llave P Wilches		M-12	1.0199e+06	1.30434e+06	Otro		2	0	Tap	24	11	2020	M-33398	-73.8972	7.3482	Sur	SUR	Qfc	Cuaternario							6																6	23.5	0.255319	0.255319	Medio
Aguachica Casco Urbano		M-29	1051811	1411622	Pozo	Subterranea	2	60	Well	29	11	2020	M-33415	-73.6072	8.31802	Norte	Norte	Qfal	Cuaternario						15				25							1		1.5				42.5	62	0.685484	0.685484	Alto
Aguas De P Wilches		513	1018729	1302259	Pozo	Subterranea	2	68	Well				M-33365	-73.9079	7.32941	Sur	SUR	Qfc	Cuaternario						15									1								16	40	0.4	0.4	Alto
Aguas De P Wilches Planta		512	1019830	1304488	Pozo	Subterranea	2	120	Well	9	11	2020	M-33210	-73.8979	7.34956	Sur	SUR	Qfc	Cuaternario						15	6																21	40	0.525	0.525	Alto
Alondra Santa Lucia		226	1.04844e+06	1.38327e+06	Pozo	Subterranea	1	60	Well	21	2	2020	M-33056	-73.6381	8.06168	Norte	Norte	Qfal	Cuaternario						15				25					1								41	65	0.630769	0.630769	Alto
Ardicar SAS		M1	1051228	1410717	Pozo	Subterranea	1	70	Well	18	2	2020	M-33036	-73.6125	8.30984	Norte	Norte	Qcal	Cuaternario						15											1		1.5				17.5	40	0.4375	0.4375	Alto
Ardicar SAS		M103	1051228	1410717	Pozo	Subterranea	2	70	Well	4	11	2020	M-33294	-73.6125	8.30984	Norte	Norte	Qcal	Cuaternario																			1.5				1.5	25	0.06	0.06	Bajo
Barrancalebrija		M-24	1039193	1378066	Pozo	Subterranea	2	60	Well	28	11	2020	M-33410	-73.722	8.01474	Norte	Norte	Qfc	Cuaternario						15				25							1						41	62	0.66129	0.66129	Alto
Barrancalebrija		221	1039525	1377690	Pozo	Subterranea	1	90	Well	21	2	2020	M-33051	-73.719	8.01133	Norte	Norte	Qfc	Cuaternario						15				25							1						41	65	0.630769	0.630769	Alto
Barrancalebrija		W216	1039525	1377690	Pozo	Subterranea	2	90	Well	7	11	2020	M-33233	-73.719	8.01133	Norte	Norte	Qfc	Cuaternario										25							1						26	50	0.52	0.52	Alto
Barrio Brisas Del Oriente		YD	1.01822e+06	1.26634e+06	Pozo	Subterranea	2	60	Well				M-33428	-73.9126	7.00461	Sur	SUR	N1r (U1)	Mioceno						15				25													40	62	0.645161	0.645161	Alto
Biter		129	1051970	1399475	Pozo	Subterranea	1	150	Well	24	2	2020	M-33035	-73.6059	8.20819	Norte	Norte	Qcal	Cuaternario																							0	25	0	0	Sin riesgo
Biter		W204	1051970	1399475	Pozo	Subterranea	2	150	Well				M-33308	-73.6059	8.20819	Norte	Norte	Qcal	Cuaternario						15				25													40	65	0.615385	0.615385	Alto
Biter			1051970	1399475	Pozo	Subterranea	3	150	Well	19	3	2021	M-33527	-73.6059	8.20819	Norte	Norte	Qcal	Cuaternario																							0	25	0	0	Sin riesgo
Bocatoma Acueducto Cayumba		511	1044360	1294586	Manantial	Subterranea	2	0	Spring	8	11	2020	M-33244	-73.6758	7.25988	Sur	SUR	Qat	Cuaternario						15				25									1.5				41.5	65	0.638462	0.638462	Alto
Bocatoma Acueducto Cayumba			1044360	1294586	Manantial	Subterranea	3	0	Spring	18	3	2021	M-33618	-73.6758	7.25988	Sur	SUR	Qat	Cuaternario						15																	15	40	0.375	0.375	Alto
Bosque Aguil		101	1050110	1411139	Manantial	Subterranea	1	0	Spring	18	2	2020	M-33007	-73.6226	8.31367	Norte	Norte	Qfal	Cuaternario						15											1		1.5				17.5	40	0.4375	0.4375	Alto
Bosque Aguil		101	1050110	1411139	Manantial	Subterranea	1	0	Spring	18	2	2020	M-33007	-73.6226	8.31367	Norte	Norte	Qfal	Cuaternario						15											1		1.5				17.5	40	0.4375	0.4375	Alto
Bosque Aguil		M102	1050110	1411139	Manantial	Subterranea	2	0	Spring	4	11	2020	M-33257	-73.6226	8.31367	Norte	Norte	Qfal	Cuaternario						15				25							1		1.5				42.5	65	0.653846	0.653846	Alto
Campamento Palma San Rafael			1038152	1287918	Pozo	Subterranea	3	100	Well	16	3	2021	M-33611	-73.7321	7.19963	Sur	SUR	QMsr	Cuaternario																			1.5				1.5	25	0.06	0.06	Bajo
Campamento Palma San Rafael			1038152	1287918	Pozo	Subterranea	3	100	Well	16	3	2021	M-33611	-73.7321	7.19963	Sur	SUR	QMsr	Cuaternario						15				25													40	65	0.615385	0.615385	Alto
Campamento Palma San Rafael		M606	1038152	1287918	Pozo	Subterranea	2	100	Well	6	11	2020	M-33228	-73.7321	7.19963	Sur	SUR	QMsr	Cuaternario						15				25									1.5				41.5	65	0.638462	0.638462	Alto
Campo La Catalina		M123	1042627	1405825	Pozo	Subterranea	2	60	Well	9	11	2020	M-33300	-73.6906	8.2657	Norte	Norte	Qfal	Cuaternario						15				25													40	65	0.615385	0.615385	Alto
Cano El Pital		M-28	1.04885e+06	1.41193e+06	Caño	Superficial	2	0	River	29	11	2020	M-33414	-73.6341	8.32087	Norte	Norte	QTcal	Cuaternario						15				25							1						41	62	0.66129	0.66129	Alto
Casa Hogar Rosa Blanca		356	1053081	1334191	Pozo	Subterranea	1	53	Well	13	3	2020	M-33089	-73.5965	7.6179	Sur	SUR	Qfal	Cuaternario						15													1.5				16.5	40	0.4125	0.4125	Alto
Casa Hogar Rosa Blanca		300	1053081	1334191	Pozo	Subterranea	2	53	Well				M-33350	-73.5965	7.6179	Sur	SUR	Qfal	Cuaternario						15				25									1.5				41.5	65	0.638462	0.638462	Alto
Caserio Garcia Cadena		465	1031555	1300090	Pozo	Subterranea	1	40	Well	14	3	2020	M-33098	-73.7917	7.30973	Sur	SUR	Qat	Cuaternario						15																	15	40	0.375	0.375	Alto
Caserio Papayal		354	1048319	1333483	Pozo	Subterranea	1	76	Well	13	3	2020	M-33087	-73.6396	7.61155	Sur	SUR	Qfal	Cuaternario						15				25													40	65	0.615385	0.615385	Alto
Caserio Papayal		98	1048319	1333483	Pozo	Subterranea	2	76	Well	4	11	2020	M-33254	-73.6396	7.61155	Sur	SUR	Qfal	Cuaternario						15				25									1.5				41.5	65	0.638462	0.638462	Alto
Caserio Pto Carreño		M-32	1070792	1344727	Pozo	Subterranea	2	60	Well	30	11	2020	M-33418	-73.4358	7.71296	Sur	SUR	Qfal	Cuaternario						15				25													40	62	0.645161	0.645161	Alto
Caserio Sabaneta		375	1047656	1304710	Pozo	Subterranea	1	58	Well	16	3	2020	M-33102	-73.6459	7.35139	Sur	SUR	N1r (U4)	Mioceno						15											1		1.5				17.5	40	0.4375	0.4375	Alto
Caserio Sabaneta		161	1047656	1304710	Pozo	Subterranea	2	58	Well				M-33345	-73.6459	7.35139	Sur	SUR	N1r (U4)	Mioceno																	1		1.5				2.5	25	0.1	0.1	Bajo
Chiquita ABAS		Chiquita	1069451	1302762	ABAS	Subterranea	2	280	ABAS	11	11	2020	M-33289	-73.4485	7.33355	Sur	SUR	Qfal	Cuaternario							6								1				1.5				8.5	25	0.34	0.34	Medio
Cienaga Baquero		M118	1038007	1411960	Cienaga	Superficial	2	0	Swamp	7	11	2020	M-33227	-73.7325	8.3212	Norte	Norte	Qfl	Cuaternario		3				15				25													43	65	0.661538	0.661538	Alto
Cienaga Baquero		M118	1038007	1411960	Cienaga	Superficial	2	0	Swamp	7	11	2020	M-33227	-73.7325	8.3212	Norte	Norte	Qfl	Cuaternario		3				15				25													43	65	0.661538	0.661538	Alto
Cienaga Baquero		M-18	1038007	1411960	Cienaga	Superficial	2	0	Swamp	26	11	2020	M-33404	-73.7325	8.3212	Norte	Norte	Qfl	Cuaternario						15	6			25													46	62	0.741935	0.741935	Alto
Cienaga Baquero		C3-137	1038007	1411960	Cienaga	Superficial	3	0	Swamp	23	3	2021	M-33536	-73.7325	8.3212	Norte	Norte	Qfl	Cuaternario						15	6			25													46	65	0.707692	0.707692	Alto
Cienaga Canaletal		498	1.01744e+06	1.323e+06	Cienaga	Superficial	1	0	Swamp	13	3	2020	M-33121	-73.9195	7.51692	Norte	SUR	Qfl	Cuaternario							6																6	25	0.24	0.24	Medio
Cienaga DonaMaria		230	1042339	1385386	Cienaga	Superficial	1	0	Swamp	22	2	2020	M-33059	-73.6934	8.0809	Norte	Norte	Qfal	Cuaternario		3				15	6			25													49	65	0.753846	0.753846	Alto
Cienaga DonaMaria		C3-124	1042339	1385386	Cienaga	Superficial	3	0	Swamp	19	3	2021	M-33523	-73.6934	8.0809	Norte	Norte	Qfal	Cuaternario							6																6	25	0.24	0.24	Medio
Cienaga DonaMaria		W211	1042339	1385386	Cienaga	Superficial	2	0	Swamp	6	11	2020	M-33309	-73.6934	8.0809	Norte	Norte	Qfal	Cuaternario		3				15	6			25													49	65	0.753846	0.753846	Alto
Cienaga DonaMaria		W211	1042339	1385386	Cienaga	Superficial	2	0	Swamp	6	11	2020	M-33309	-73.6934	8.0809	Norte	Norte	Qfal	Cuaternario		3				15	6			25													49	65	0.753846	0.753846	Alto
Cienaga DonaMaria Centro		M-21	1042339	1385386	Cienaga	Superficial	2	0	Swamp	28	11	2020	M-33407	-73.6934	8.0809	Norte	Norte	Qfal	Cuaternario							6																6	22	0.272727	0.272727	Medio
Cienaga El Contento Centro		M-19	1034163	1401096	Cienaga	Superficial	2	0	Swamp	27	11	2020	M-33405	-73.7674	8.223	Norte	Norte	Qfl	Cuaternario						15	6																21	37	0.567568	0.567568	Alto
Cienaga El Contento Entrada		M-20	1035331	1403600	Cienaga	Superficial	2	0	Swamp	27	11	2020	M-33406	-73.7568	8.24564	Norte	Norte	Qfl	Cuaternario						15	6																21	35.5	0.591549	0.591549	Alto
Cienaga Juncal		M-17	1036683	1410008	Cienaga	Superficial	2	0	Swamp	26	11	2020	M-33403	-73.7445	8.30357	Norte	Norte	Qfl	Cuaternario						15	6			25													46	62	0.741935	0.741935	Alto
Cienaga Llanito		M621	1025176	1284457	Cienaga	Superficial	2	0	Swamp	10	11	2020	M-33215	-73.8496	7.16841	Sur	SUR	Qfc	Cuaternario						15	6			25									1.5				47.5	65	0.730769	0.730769	Alto
Cienaga Llanito		M621	1025176	1284457	Cienaga	Superficial	2	0	Swamp	10	11	2020	M-33215	-73.8496	7.16841	Sur	SUR	Qfc	Cuaternario						15	6			25									1.5				47.5	65	0.730769	0.730769	Alto
Cienaga Llanito		C-406	1025176	1284457	Cienaga	Superficial	3	0	Swamp	16	3	2021	M-33606	-73.8496	7.16841	Sur	SUR	Qfc	Cuaternario						15				25													40	65	0.615385	0.615385	Alto
Cienaga Paredes Norte		C-316	1037565	1316213	Cienaga	Superficial	3	0	Swamp	18	3	2021	M-33581	-73.7372	7.45548	Sur	SUR	Qfl	Cuaternario						15				25													40	65	0.615385	0.615385	Alto
Cienaga Sahaya		113	1.03815e+06	1.45778e+06	Cienaga	Superficial	1	0	Swamp	20	2	2020	M-33019	-73.7308	8.73549	Norte	Norte	Qfal	Cuaternario						15	6			25													46	65	0.707692	0.707692	Alto
Cienaga San Silvestre		401	1.02488e+06	1.2776e+06	Cienaga	Superficial	1	0	Swamp	9	3	2020	M-33104	-73.8523	7.10643	Sur	SUR	Qfc	Cuaternario						15	6			25					1								47	65	0.723077	0.723077	Alto
Cienaga Yariri		M-7	1020839	1304639	Cienaga	Superficial	2	0	Swamp	24	11	2020	M-33393	-73.8888	7.35092	Sur	SUR	Qat	Cuaternario						15	6			25									1.5				47.5	65	0.730769	0.730769	Alto
Cienaga Yariri Norte		M-8	1021658	1305369	Cienaga	Superficial	2	0	Swamp	24	11	2020	M-33394	-73.8813	7.35752	Sur	SUR	Qal	Cuaternario						15	6			25													46	63.5	0.724409	0.724409	Alto
Cienaga Yariri Occidente		M-9	1020562	1305139	Cienaga	Superficial	2	0	Swamp	24	11	2020	M-33395	-73.8913	7.35544	Sur	SUR	Qal	Cuaternario						15	6			25													46	63.5	0.724409	0.724409	Alto
Cienaga Yariri Oriente		M-10	1022119	1304734	Cienaga	Superficial	2	0	Swamp	24	11	2020	M-33396	-73.8772	7.35177	Sur	SUR	Qal	Cuaternario						15	6			25													46	63.5	0.724409	0.724409	Alto
Corregemiento Candelaria		202	1053498	1357704	Pozo	Subterranea	1	120	Well	19	2	2020	M-35951	-73.5924	7.8305	Norte	SUR	Qfal	Cuaternario						15																	15	40	0.375	0.375	Alto
Corregemiento Candelaria		M314	1053498	1357704	Pozo	Subterranea	2	120	Well				M-33333	-73.5924	7.8305	Norte	SUR	Qfal	Cuaternario																							0	25	0	0	Sin riesgo
Corregimiento Pto Patino		M-22	1.04253e+06	1.38596e+06	Pozo	Subterranea	2	60	Well	28	11	2020	M-33408	-73.6916	8.0861	Norte	Norte	Qfal	Cuaternario						15				25							1						41	62	0.66129	0.66129	Alto
Cuatro Bocas		220	1051968	1374913	Pozo	Subterranea	1	60	Well	20	2	2020	M-33050	-73.6061	7.98611	Norte	SUR	Qfal	Cuaternario						15				25													40	65	0.615385	0.615385	Alto
Cuatro Bocas		W206	1051968	1374913	Pozo	Subterranea	2	60	Well	5	11	2020	M-33263	-73.6061	7.98611	Norte	SUR	Qfal	Cuaternario						15				25													40	65	0.615385	0.615385	Alto
Dagota		413	1057666	1280689	Pozo	Subterranea	1	4	Shallow Well	10	3	2020	M-33106	-73.5555	7.1341	Sur	SUR	N1r (U2)	Mioceno						15	6			25													46	65	0.707692	0.707692	Alto
Dagota		M605	1057666	1280689	Aljibe	Subterranea	2	4	Shallow Well				M-33375	-73.5555	7.1341	Sur	SUR	N1r (U2)	Mioceno						15				25									1.5				41.5	65	0.638462	0.638462	Alto
ECP 2 ABAS		ECP-2	1020273	1310213	ABAS	Subterranea	2	298	ABAS	10	11	2020	M-33211	-73.8939	7.40132	Sur	SUR	Qfc	Cuaternario																							0	25	0	0	Sin riesgo
EDS El Encanto REUBICADO		237	1.04837e+06	1.37528e+06	Pozo	Subterranea	1	60	Well	24	2	2020	M-33066	-73.6387	7.98944	Norte	SUR	Qfal	Cuaternario						15	6								1								22	40	0.55	0.55	Alto
EDS Los Lagos		107	1049226	1427521	Pozo	Subterranea	1	100	Well	19	2	2020	M-33013	-73.6305	8.4618	Norte	Norte	Qfal	Cuaternario	1					15				25													41	65	0.630769	0.630769	Alto
EDS Los Lagos		M116	1049226	1427521	Pozo	Subterranea	2	100	Well	6	11	2020	M-33256	-73.6305	8.4618	Norte	Norte	Qfal	Cuaternario	1					15																	16	40	0.4	0.4	Alto
EDS Petromil Besote		108	1.04824e+06	1.43085e+06	Pozo	Subterranea	1	60	Well	19	2	2020	M-33014	-73.6394	8.49192	Norte	Norte	Qfal	Cuaternario						15													1.5				16.5	40	0.4125	0.4125	Alto
EDS Petromil Pelaya		111	1.04639e+06	1.45112e+06	Pozo	Subterranea	1	60	Well	20	2	2020	M-33017	-73.656	8.67517	Norte	Norte	Qcal	Cuaternario						15																	15	40	0.375	0.375	Alto
El Faro		125	1.05099e+06	1.40009e+06	Pozo	Subterranea	1	70	Well	22	2	2020	M-33031	-73.6148	8.21375	Norte	Norte	Qcal	Cuaternario		3				15	6												1.5				25.5	40	0.6375	0.6375	Alto
El Faro		W201	1.05099e+06	1.40009e+06	Pozo	Subterranea	2	70	Well				M-33305	-73.6148	8.21375	Norte	Norte	Qcal	Cuaternario						15													1.5				16.5	40	0.4125	0.4125	Alto
El Juncal 1		126	1051664	1398462	Pozo	Subterranea	1	110	Well	22	2	2020	M-33032	-73.6086	8.19904	Norte	Norte	Qfal	Cuaternario						15																	15	40	0.375	0.375	Alto
El Juncal 1		W226	1051664	1398462	Pozo	Subterranea	2	110	Well				M-33319	-73.6086	8.19904	Norte	Norte	Qfal	Cuaternario						15																	15	40	0.375	0.375	Alto
El Juncal 1			1051664	1398462	Pozo	Subterranea	3	110	Well	18	3	2021	M-33520	-73.6086	8.19904	Norte	Norte	Qfal	Cuaternario						15																	15	40	0.375	0.375	Alto
El Juncal 2			1051774	1398511	Pozo	Subterranea	3	60	Well	18	3	2021	M-33521	-73.6077	8.19948	Norte	Norte	Qfal	Cuaternario		3																					3	25	0.12	0.12	Bajo
El Llanito		406	1.02504e+06	1.28405e+06	Aljibe	Subterranea	1	8	Shallow Well	12	3	2020	M-33113	-73.8508	7.16469	Sur	SUR	Qfc	Cuaternario																	1		1.5				2.5	25	0.1	0.1	Bajo
El Llanito		M622	1.02504e+06	1.28405e+06	Aljibe	Subterranea	2	11	Shallow Well				M-33385	-73.8508	7.16469	Sur	SUR	Qfc	Cuaternario						15				25	1				1		1		1.5				44.5	61	0.729508	0.729508	Alto
El Paraiso Agroince		235	1055769	1388450	Pozo	Subterranea	1	60	Well	24	2	2020	M-33064	-73.5715	8.10847	Norte	Norte	Qfal	Cuaternario						15																	15	40	0.375	0.375	Alto
Escuela Caserio		425	1.02083e+06	1.31148e+06	Pozo	Subterranea	1	9	Shallow Well	13	3	2020	M-33117	-73.8888	7.41273	Sur	SUR	Qfc	Cuaternario	1		1			15				25					1								43	65	0.661538	0.661538	Alto
Escuela Vda		429	1.02133e+06	1.31616e+06	Pozo	Subterranea	1	7	Shallow Well	13	3	2020	M-33118	-73.8843	7.4551	Sur	SUR	Qfc	Cuaternario							6								1								7	25	0.28	0.28	Medio
Espusato		349	1064803	1308884	Pozo	Subterranea	1	125	Well	12	3	2020	M-33081	-73.4905	7.38896	Sur	SUR	N1r (U4)	Mioceno						15													1.5				16.5	40	0.4125	0.4125	Alto
Espusato		43	1064803	1308884	Pozo	Subterranea	2	125	Well	3	11	2020	M-33279	-73.4905	7.38896	Sur	SUR	N1r (U4)	Mioceno						15													1.5				16.5	39	0.423077	0.423077	Alto
Espusato			1064803	1308884	Pozo	Subterranea	3	125	Well	19	3	2021	M-33592	-73.4905	7.38896	Sur	SUR	N1r (U4)	Mioceno																			1.5				1.5	25	0.06	0.06	Bajo
Espusato II Estadio			1063985	1309271	Pozo	Subterranea	3	100	Well	19	3	2021	M-33593	-73.498	7.39246	Sur	SUR	N1r (U4)	Mioceno																							0	25	0	0	Sin riesgo
Establecimiento Villa Luz		379	1.05635e+06	1.29401e+06	Pozo	Subterranea	1	22	Shallow Well	13	3	2020	M-33090	-73.5672	7.25453	Sur	SUR	Qfc	Cuaternario						15	6								1				1.5				23.5	40	0.5875	0.5875	Alto
Ferrocarril Gamarra		M119	1039337	1414204	Pozo	Subterranea	2	80	Well	7	11	2020	M-33231	-73.7204	8.34148	Norte	Norte	Qcal	Cuaternario		3				15	6																24	39	0.615385	0.615385	Alto
Ferrocarril Gamarra			1039337	1414204	Pozo	Subterranea	3	80	Well	23	3	2021	M-33534	-73.7204	8.34148	Norte	Norte	Qcal	Cuaternario							6																6	25	0.24	0.24	Medio
Finca Bellas Palmas		M319	1060272	1365518	Pozo	Subterranea	2	50	Well				M-33336	-73.5309	7.90107	Norte	SUR	Qfal	Cuaternario						15				25					1				1.5				42.5	64	0.664062	0.664062	Alto
Finca Bellas Palmas			1060272	1365518	Pozo	Subterranea	3	50	Well	18	3	2021	M-33552	-73.5309	7.90107	Norte	SUR	Qfal	Cuaternario						15									1								16	40	0.4	0.4	Alto
Finca Bellavista		474	1.04313e+06	1.29766e+06	Pozo	Subterranea	1	60	Well	16	3	2020	M-33130	-73.6869	7.28772	Sur	SUR	Qal	Cuaternario						15				25									1.5				41.5	65	0.638462	0.638462	Alto
Finca Buenos Aires I		316B	1068278	1304017	Pozo	Subterranea	2	33	Well				M-33359	-73.4591	7.34491	Sur	SUR	N1r (U3)	Mioceno						15				25								3	1.5				44.5	65	0.684615	0.684615	Alto
Finca Buenos Aires I			1068278	1304017	Pozo	Subterranea	3	33	Well	19	3	2021	M-33585	-73.4591	7.34491	Sur	SUR	N1r (U3)	Mioceno																							0	23.5	0	0	Sin riesgo
Finca Campo Alegre			1065506	1370086	Pozo	Subterranea	3	50	Well	18	3	2021	M-33555	-73.4834	7.94231	Norte	SUR	Qfal	Cuaternario						15				25													40	65	0.615385	0.615385	Alto
Finca Campo Alegre		M313	1065506	1370086	Pozo	Subterranea	2	50	Well				M-33332	-73.4834	7.94231	Norte	SUR	Qfal	Cuaternario						15				25													40	65	0.615385	0.615385	Alto
Finca Capitolio		227B	1041994	1315218	Pozo	Subterranea	2	32	Well				M-33356	-73.6971	7.44645	Sur	SUR	N1r (U4)	Mioceno						15													1.5				16.5	39	0.423077	0.423077	Alto
Finca Capitolio			1041994	1315218	Pozo	Subterranea	3	32	Well	18	3	2021	M-33579	-73.6971	7.44645	Sur	SUR	N1r (U4)	Mioceno						15													1.5				16.5	40	0.4125	0.4125	Alto
Finca Cartagena		M304	1072451	1356689	Pozo	Subterranea	2	8	Shallow Well				M-33326	-73.4206	7.82109	Norte	SUR	Qfal	Cuaternario							6										1		1.5				8.5	25	0.34	0.34	Medio
Finca Casa Nueva		352	1.0591e+06	1.32487e+06	Pozo	Subterranea	1	60	Well	13	3	2020	M-33085	-73.542	7.53354	Sur	SUR	Qfal	Cuaternario						15	6			25					1								47	65	0.723077	0.723077	Alto
Finca Costa Azul		316	1.07259e+06	1.35488e+06	Pozo	Subterranea	1	100	Well	10	3	2020	M-33069	-73.4193	7.8047	Norte	SUR	Qfal	Cuaternario	1					15																	16	40	0.4	0.4	Alto
Finca El Bosque		M607	1039779	1286021	Manantial	Subterranea	2	0	Spring				M-33376	-73.7174	7.18247	Sur	SUR	QMsr	Cuaternario						15	6			25									1.5				47.5	65	0.730769	0.730769	Alto
Finca El Diamante		27B	1055354	1335129	Pozo	Subterranea	2	25	Shallow Well				M-33357	-73.5759	7.62636	Sur	SUR	Qfal	Cuaternario																			1.5				1.5	25	0.06	0.06	Bajo
Finca El Diamante			1055354	1335129	Pozo	Subterranea	3	25	Shallow Well	16	3	2021	M-33538	-73.5759	7.62636	Sur	SUR	Qfal	Cuaternario						15				25													40	65	0.615385	0.615385	Alto
Finca El Libano		302	1074785	1351846	Pozo	Subterranea	1	60	Well	9	3	2020	M-33068	-73.3995	7.77727	Norte	SUR	Qfal	Cuaternario						15				25													40	65	0.615385	0.615385	Alto
Finca El Libano		M308	1074785	1351846	Pozo	Subterranea	2	60	Well				M-33328	-73.3995	7.77727	Norte	SUR	Qfal	Cuaternario																			1.5				1.5	25	0.06	0.06	Bajo
Finca El Parlamento		127	1048400	1400755	Pozo	Subterranea	1	60	Well	24	2	2020	M-33033	-73.6382	8.2198	Norte	Norte	Qfal	Cuaternario	1					15				25													41	65	0.630769	0.630769	Alto
Finca El Parlamento		M130	1048400	1400755	Pozo	Subterranea	2	50	Well	10	11	2020	M-33304	-73.6382	8.2198	Norte	Norte	Qfal	Cuaternario	1					15				25													41	65	0.630769	0.630769	Alto
Finca El Porvenir		M316	1063577	1365160	Pozo	Subterranea	2	50	Well	7	11	2020	M-33278	-73.501	7.8978	Norte	SUR	Qfal	Cuaternario						15									1								16	39	0.410256	0.410256	Alto
Finca El Porvenir			1063577	1365160	Pozo	Subterranea	3	50	Well	18	3	2021	M-33554	-73.501	7.8978	Norte	SUR	Qfal	Cuaternario						15				25					1								41	65	0.630769	0.630769	Alto
Finca El Progreso		183	1049918	1329087	Pozo	Subterranea	2	50	Well				M-33346	-73.6252	7.57179	Sur	SUR	Qfal	Cuaternario						15	6			25									1.5				47.5	65	0.730769	0.730769	Alto
Finca El Progreso			1049918	1329087	Pozo	Subterranea	3	50	Well	16	3	2021	M-33574	-73.6252	7.57179	Sur	SUR	Qfal	Cuaternario		3				15	6																24	40	0.6	0.6	Alto
Finca El Recuerdo		W207	1052556	1377220	Pozo	Subterranea	2	32	Well	5	11	2020	M-33266	-73.6008	8.00696	Norte	SUR	Qfal	Cuaternario	1					15	6			25					1								48	65	0.738462	0.738462	Alto
Finca El Recuerdo			1052556	1377220	Pozo	Subterranea	3	32	Well	20	3	2021	M-33563	-73.6008	8.00696	Norte	SUR	Qfal	Cuaternario						15				25					1								41	65	0.630769	0.630769	Alto
Finca El Saman		370	1.05044e+06	1.29957e+06	Pozo	Subterranea	1	60	Well	16	3	2020	M-33101	-73.6207	7.30493	Sur	SUR	N1r (U4)	Mioceno						15													1.5				16.5	40	0.4125	0.4125	Alto
Finca El Triunfo		128	1.04925e+06	1.39573e+06	Pozo	Subterranea	1	110	Well	24	2	2020	M-33034	-73.6306	8.17438	Norte	Norte	Qfal	Cuaternario						15				25													40	65	0.615385	0.615385	Alto
Finca Isla Bonita		M608	1044997	1290078	Pozo	Subterranea	2	45	Well	6	11	2020	M-33245	-73.6701	7.21911	Sur	SUR	Qfc	Cuaternario	1					15	6																22	40	0.55	0.55	Alto
Finca Jamaica		211	1058393	1315629	Pozo	Subterranea	2	40	Well	5	11	2020	M-33273	-73.5485	7.45002	Sur	SUR	Qfal	Cuaternario						15													1.5				16.5	40	0.4125	0.4125	Alto
Finca Jamaica			1058393	1315629	Pozo	Subterranea	3	42	Well	21	3	2021	M-33597	-73.5485	7.45002	Sur	SUR	Qfal	Cuaternario						15				25													40	63.5	0.629921	0.629921	Alto
Finca Japo		122	1.04667e+06	1.39835e+06	Pozo	Subterranea	1	60	Well	22	2	2020	M-33028	-73.6539	8.19806	Norte	Norte	Qfal	Cuaternario	1					15					1			1									18	40	0.45	0.45	Alto
Finca La Cabana		424	1.04899e+06	1.26759e+06	Pozo	Subterranea	1	72	Well	11	3	2020	M-33109	-73.6341	7.01579	Sur	SUR	N1r (U1)	Mioceno						15																	15	40	0.375	0.375	Alto
Finca La Cabana		M611	1.04899e+06	1.26759e+06	Pozo	Subterranea	2	72	Well	7	11	2020	M-33255	-73.6341	7.01579	Sur	SUR	N1r (U1)	Mioceno	1																						1	24	0.0416667	0.0416667	Sin riesgo
Finca La Esmeralda I		M625	1036216	1281984	Manantial	Subterranea	2	0	Spring	11	11	2020	M-33223	-73.7497	7.14599	Sur	SUR	N1r (U2)	Mioceno						15	6			25													46	65	0.707692	0.707692	Alto
Finca La Esperanza I		315	1065850	1357264	Pozo	Subterranea	1	40	Well	11	3	2020	M-33077	-73.4805	7.82638	Norte	SUR	Qfal	Cuaternario						15									1								16	40	0.4	0.4	Alto
Finca La Esperanza I		M305	1065850	1357264	Pozo	Subterranea	2	40	Well	5	11	2020	M-33281	-73.4805	7.82638	Norte	SUR	Qfal	Cuaternario						15	6			25					1								47	65	0.723077	0.723077	Alto
Finca La Esperanza II		373	1.05319e+06	1.30619e+06	Pozo	Subterranea	1	60	Well	14	3	2020	M-33094	-73.5957	7.36476	Sur	SUR	N1r (U4)	Mioceno						15											1		1.5				17.5	40	0.4375	0.4375	Alto
Finca La Excelencia		M609	1.05324e+06	1.26848e+06	Pozo	Subterranea	2	40	Well				M-33377	-73.5956	7.02378	Sur	SUR	N1r (U2)	Mioceno						15				25										1			41	64	0.640625	0.640625	Alto
Finca La Excelencia		423	1.05324e+06	1.26848e+06	Pozo	Subterranea	1	40	Well	11	3	2020	M-33110	-73.5956	7.02378	Sur	SUR	N1r (U2)	Mioceno							6			25										1			32	50	0.64	0.64	Alto
Finca La Floresta		29	1055749	1311631	Pozo	Subterranea	2	80	Well				M-33341	-73.5725	7.41389	Sur	SUR	N1r (U4)	Mioceno						15													1.5				16.5	39	0.423077	0.423077	Alto
Finca La Floresta			1055749	1311631	Pozo	Subterranea	3	60	Well	18	3	2021	M-33582	-73.5725	7.41389	Sur	SUR	N1r (U4)	Mioceno						15													1.5				16.5	40	0.4125	0.4125	Alto
Finca La Florida		439	1027645	1307987	Pozo	Subterranea	1	7	Shallow Well	16	3	2020	M-33134	-73.8271	7.38116	Sur	SUR	Qfl	Cuaternario						15				25									1.5				41.5	65	0.638462	0.638462	Alto
Finca La Florida		439	1027645	1307987	Aljibe	Subterranea	2	7	Shallow Well				M-33367	-73.8271	7.38116	Sur	SUR	Qfl	Cuaternario						15													1.5				16.5	40	0.4125	0.4125	Alto
Finca La Isla		M615	1049270	1284608	Manantial	Subterranea	2	0	Spring				M-33380	-73.6315	7.16962	Sur	SUR	QMsr	Cuaternario						15	6			25									1.5				47.5	65	0.730769	0.730769	Alto
Finca La Liberada		M302	1.07306e+06	1.36078e+06	Pozo	Subterranea	2	34	Well				M-33325	-73.415	7.85804	Norte	SUR	Qfal	Cuaternario						15				25													40	65	0.615385	0.615385	Alto
Finca La Maria		105	1041541	1413032	Pozo	Subterranea	1	90	Well	19	2	2020	M-33011	-73.7004	8.33087	Norte	Norte	Qcal	Cuaternario						15				25									1.5				41.5	65	0.638462	0.638462	Alto
Finca La Maria		M121	1041541	1413032	Pozo	Subterranea	2	90	Well	7	11	2020	M-33236	-73.7004	8.33087	Norte	Norte	Qcal	Cuaternario						15				25							1						41	64	0.640625	0.640625	Alto
Finca La Original			1014902	1339135	Pozo	Subterranea	3	70	Well	21	3	2021	M-33636	-73.9424	7.66285	Norte	SUR	N1r (U3)	Mioceno						15				25									1.5				41.5	65	0.638462	0.638462	Alto
Finca La Pradera		M306	1068083	1356661	Pozo	Subterranea	2	53	Well	5	11	2020	M-33287	-73.4602	7.8209	Norte	SUR	Qfal	Cuaternario						15																	15	40	0.375	0.375	Alto
Finca La Pradera			1068083	1356661	Pozo	Subterranea	3	53	Well	16	3	2021	M-33543	-73.4602	7.8209	Norte	SUR	Qfal	Cuaternario						15				25					1								41	65	0.630769	0.630769	Alto
Finca La Victoria		M126	1045152	1410521	Manantial	Subterranea	2	0	Spring	9	11	2020	M-33246	-73.6676	8.30813	Norte	Norte	Qcal	Cuaternario						15	6			25							1		1.5				48.5	65	0.746154	0.746154	Alto
Finca La Vitrina		411	1.04182e+06	1.26272e+06	Pozo	Subterranea	1	40	Well	10	3	2020	M-33107	-73.6991	6.97172	Sur	SUR	P3N1c	Chattiano	1					15				25													41	65	0.630769	0.630769	Alto
Finca Los Cambulos		477	1.02782e+06	1.29196e+06	Pozo	Subterranea	1	6	Shallow Well	14	3	2020	M-33125	-73.8256	7.23622	Sur	SUR	Qat	Cuaternario						15				25									1.5				41.5	65	0.638462	0.638462	Alto
Finca Los Guayabos		107	1044156	1330758	Pozo	Subterranea	2	80	Well				M-33355	-73.6774	7.58695	Sur	SUR	Qfal	Cuaternario						15													1.5				16.5	40	0.4125	0.4125	Alto
Finca Los Guayabos			1044156	1330758	Pozo	Subterranea	3	73	Well	16	3	2021	M-33575	-73.6774	7.58695	Sur	SUR	Qfal	Cuaternario						15				25													40	65	0.615385	0.615385	Alto
Finca Los Guayacanes		225	1048408	1378950	Pozo	Subterranea	1	60	Well	21	2	2020	M-33055	-73.6384	8.02265	Norte	Norte	Qfal	Cuaternario						15				25							1		1.5				42.5	65	0.653846	0.653846	Alto
Finca Los Guayacanes		W219	1048408	1378950	Pozo	Subterranea	2	60	Well				M-33313	-73.6384	8.02265	Norte	Norte	Qfal	Cuaternario						15				25							1		1.5				42.5	64	0.664062	0.664062	Alto
Finca Los Mangos		320	1063262	1317750	Pozo	Subterranea	2	35	Well				M-33352	-73.5044	7.46914	Sur	SUR	Qfal	Cuaternario						15													1.5				16.5	40	0.4125	0.4125	Alto
Finca Los Mangos			1063262	1317750	Pozo	Subterranea	3	35	Well	19	3	2021	M-33589	-73.5044	7.46914	Sur	SUR	Qfal	Cuaternario																							0	25	0	0	Sin riesgo
Finca Martin Barbosa		499	1.01616e+06	1.3196e+06	Aljibe	Subterranea	1	12	Shallow Well	13	3	2020	M-33120	-73.9311	7.48621	Sur	SUR	N1r (U3)	Mioceno						15													1.5				16.5	40	0.4125	0.4125	Alto
Finca Mirabien		429	1021301	1316120	Pozo	Subterranea	2	22	Shallow Well				M-33368	-73.8845	7.45473	Sur	SUR	Qfc	Cuaternario						15	6			25					1								47	65	0.723077	0.723077	Alto
Finca Miraflores II		M318	1057577	1365154	Pozo	Subterranea	2	45	Well				M-33335	-73.5554	7.89781	Norte	SUR	Qfal	Cuaternario						15																	15	39	0.384615	0.384615	Alto
Finca Miraflores II			1057577	1365154	Pozo	Subterranea	3	45	Well	18	3	2021	M-33551	-73.5554	7.89781	Norte	SUR	Qfal	Cuaternario						15				25													40	65	0.615385	0.615385	Alto
Finca Miraflores San Isidro		318	1071438	1352068	Pozo	Subterranea	1	60	Well	11	3	2020	M-33078	-73.4299	7.77932	Norte	SUR	Qfal	Cuaternario						15																	15	40	0.375	0.375	Alto
Finca Miraflores San Isidro		M325	1071438	1352068	Pozo	Subterranea	2	60	Well	10	11	2020	M-33290	-73.4299	7.77932	Norte	SUR	Qfal	Cuaternario						15	6																21	40	0.525	0.525	Alto
Finca No Te Enganes		M105	1037509	1398022	Aljibe	Subterranea	2	12	Shallow Well	5	11	2020	M-33226	-73.7371	8.19519	Norte	Norte	Qfal	Cuaternario	1					15			1	25			1.5	1									44.5	65	0.684615	0.684615	Alto
Finca No Te Enganes			1037509	1398022	Pozo	Subterranea	3	12	Shallow Well	18	3	2021	M-33515	-73.7371	8.19519	Norte	Norte	Qfal	Cuaternario	1					15								1									17	40	0.425	0.425	Alto
Finca Palma Sola		224	1047228	1379390	Pozo	Subterranea	1	60	Well	21	2	2020	M-33054	-73.6491	8.02664	Norte	Norte	Qfal	Cuaternario						15																	15	40	0.375	0.375	Alto
Finca Palma Sola		W218	1047228	1379390	Pozo	Subterranea	2	60	Well				M-33312	-73.6491	8.02664	Norte	Norte	Qfal	Cuaternario						15				25													40	64	0.625	0.625	Alto
Finca Palo Alto			1040108	1333752	Pozo	Subterranea	3	20	Shallow Well	16	3	2021	M-33576	-73.714	7.61405	Sur	SUR	Qfal	Cuaternario						15																	15	40	0.375	0.375	Alto
Finca Palo Alto		310B	1040116	1333782	Pozo	Subterranea	2	20	Shallow Well				M-33358	-73.714	7.61432	Sur	SUR	Qfal	Cuaternario						15				25									1.5				41.5	65	0.638462	0.638462	Alto
Finca San Cayetano		228	1.05301e+06	1.38301e+06	Pozo	Subterranea	1	60	Well	21	2	2020	M-35954	-73.5966	8.05935	Norte	Norte	Qtf	Cuaternario						15				25													40	65	0.615385	0.615385	Alto
Finca San Cayetano		W229	1.05301e+06	1.38301e+06	Pozo	Subterranea	2	60	Well				M-33322	-73.5966	8.05935	Norte	Norte	Qtf	Cuaternario						15																	15	40	0.375	0.375	Alto
Finca San Cristobal		74	1057677	1319462	Pozo	Subterranea	2	88	Well	5	11	2020	M-33271	-73.555	7.48468	Sur	SUR	Qfal	Cuaternario						15									1				1.5				17.5	40	0.4375	0.4375	Alto
Finca San Cristobal			1057677	1319462	Pozo	Subterranea	3	88	Well	19	3	2021	M-33591	-73.555	7.48468	Sur	SUR	Qfal	Cuaternario							6								1								7	25	0.28	0.28	Medio
Finca San Fernando		396	1059487	1334168	Pozo	Subterranea	1	50	Well	13	3	2020	M-33091	-73.5384	7.61763	Sur	SUR	Qfal	Cuaternario						15									1				1.5				17.5	40	0.4375	0.4375	Alto
Finca San Fernando		177	1059487	1334168	Pozo	Subterranea	2	50	Well	4	11	2020	M-33275	-73.5384	7.61763	Sur	SUR	Qfal	Cuaternario																			1.5				1.5	25	0.06	0.06	Bajo
Finca San Martin		M127	1046265	1410389	Manantial	Subterranea	2	0	Spring	9	11	2020	M-33248	-73.6575	8.30693	Norte	Norte	Qcal	Cuaternario						15	6			25									1.5				47.5	65	0.730769	0.730769	Alto
Finca San Martin			1046265	1410389	Manantial	Subterranea	3	0	Spring	16	3	2021	M-33505	-73.6575	8.30693	Norte	Norte	Qcal	Cuaternario						15				25					1								41	61	0.672131	0.672131	Alto
Finca San Miguel		M303	1066867	1367983	Pozo	Subterranea	2	60	Well	4	11	2020	M-33283	-73.4711	7.92328	Norte	SUR	Qfal	Cuaternario						15				25					1				1.5				42.5	65	0.653846	0.653846	Alto
Finca Santa Maria		M109	1046994	1406345	Aljibe	Subterranea	2	25	Shallow Well	5	11	2020	M-33297	-73.6509	8.27036	Norte	Norte	Qcal	Cuaternario						15																	15	40	0.375	0.375	Alto
Finca Santa Maria			1046994	1406345	Pozo	Subterranea	3	25	Shallow Well	18	3	2021	M-33518	-73.6509	8.27036	Norte	Norte	Qcal	Cuaternario						15				25	1												41	65	0.630769	0.630769	Alto
Finca Santa Monica		478	1046632	1297845	Pozo	Subterranea	1	60	Well	16	3	2020	M-33129	-73.6552	7.28933	Sur	SUR	N1r (U4)	Mioceno						15													1.5				16.5	40	0.4125	0.4125	Alto
Finca Santa Monica		478	1046632	1297845	Pozo	Subterranea	2	60	Well	8	11	2020	M-33249	-73.6552	7.28933	Sur	SUR	N1r (U4)	Mioceno						15				25									1.5				41.5	64	0.648438	0.648438	Alto
Finca Santa Rita		131	1056498	1299991	Pozo	Subterranea	2	70	Well				M-33344	-73.5658	7.30864	Sur	SUR	N1r (U4)	Mioceno						15				25									1.5				41.5	65	0.638462	0.638462	Alto
Finca Santa Rita			1056498	1299991	Pozo	Subterranea	3	70	Well	16	3	2021	M-33570	-73.5658	7.30864	Sur	SUR	N1r (U4)	Mioceno																			1.5				1.5	25	0.06	0.06	Bajo
Finca Santa Teresa		501	1020889	1311919	Pozo	Subterranea	2	25	Shallow Well				M-33369	-73.8883	7.41674	Sur	SUR	Qfc	Cuaternario						15	6								1								22	40	0.55	0.55	Alto
Finca Tachuela		355	1043294	1338810	Pozo	Subterranea	1	25	Shallow Well	13	3	2020	M-33088	-73.6851	7.65976	Sur	SUR	Qfal	Cuaternario						15																	15	40	0.375	0.375	Alto
Finca Tachuela		299	1043294	1338810	Pozo	Subterranea	2	25	Shallow Well	4	11	2020	M-33241	-73.6851	7.65976	Sur	SUR	Qfal	Cuaternario						15				25													40	65	0.615385	0.615385	Alto
Finca Totumal		M-27	1052596	1405034	Pozo	Subterranea	2		Shallow Well	29	11	2020	M-33413	-73.6001	8.25845	Norte	Norte	Qcal	Cuaternario						15				25							1	3					44	62	0.709677	0.709677	Alto
Finca Verede La Moneda		368	1.05644e+06	1.3063e+06	Pozo	Subterranea	1	60	Well	14	3	2020	M-33093	-73.5663	7.36569	Sur	SUR	N1r (U4)	Mioceno						15													1.5				16.5	40	0.4125	0.4125	Alto
Finca Via Gamarra		106	1040263	1413678	Pozo	Subterranea	1	60	Well	19	2	2020	M-33012	-73.712	8.33672	Norte	Norte	Qcal	Cuaternario						15																	15	40	0.375	0.375	Alto
Finca Via Gamarra		M120	1040263	1413678	Pozo	Subterranea	2	60	Well	7	11	2020	M-33234	-73.712	8.33672	Norte	Norte	Qcal	Cuaternario						15				25													40	64	0.625	0.625	Alto
Finca Vida Tranquila		W228	1054305	1381208	Pozo	Subterranea	2	10	Shallow Well				M-33321	-73.5849	8.043	Norte	Norte	Qfal	Cuaternario	1					15																	16	40	0.4	0.4	Alto
Finca Vida Tranquila			1054305	1381208	Pozo	Subterranea	3	10	Shallow Well	20	3	2021	M-33562	-73.5849	8.043	Norte	Norte	Qfal	Cuaternario						15				25	1				1								42	65	0.646154	0.646154	Alto
Finca Villa Andrea		319	1073414	1353103	Pozo	Subterranea	1	70	Well	10	3	2020	M-33070	-73.4119	7.78865	Norte	SUR	Qfal	Cuaternario						15				25													40	65	0.615385	0.615385	Alto
Finca Villa Andrea		M307	1073414	1353103	Pozo	Subterranea	2	70	Well				M-33327	-73.4119	7.78865	Norte	SUR	Qfal	Cuaternario						15													1.5				16.5	40	0.4125	0.4125	Alto
Finca Villa Cruz		186	1043176	1312924	Pozo	Subterranea	2	47	Well				M-33347	-73.6864	7.4257	Sur	SUR	N1r (U4)	Mioceno						15													1.5				16.5	39	0.423077	0.423077	Alto
Finca Villa Cruz			1043176	1312924	Pozo	Subterranea	3	47	Well	18	3	2021	M-33578	-73.6864	7.4257	Sur	SUR	N1r (U4)	Mioceno		3				15													1.5				19.5	40	0.4875	0.4875	Alto
Finca Villa De Los Angeles		428	1.01943e+06	1.31721e+06	Pozo	Subterranea	1	12	Shallow Well	13	3	2020	M-33119	-73.9015	7.46456	Sur	SUR	Qfc	Cuaternario						15	6								1								22	40	0.55	0.55	Alto
Finca Villa De Oro		463	1038500	1302300	Aljibe	Subterranea	1	3	Shallow Well	14	3	2020	M-33097	-73.7288	7.32967	Sur	SUR	N1r (U4)	Mioceno						15													1.5				16.5	40	0.4125	0.4125	Alto
Finca Villa Maria		367	1050414	1306942	Pozo	Subterranea	1	38	Well	14	3	2020	M-33095	-73.6209	7.37155	Sur	SUR	N1r (U4)	Mioceno						15	6												1.5				22.5	40	0.5625	0.5625	Alto
Finca Villa Maria			1050414	1306942	Pozo	Subterranea	3	38	Well	20	3	2021	M-33594	-73.6209	7.37155	Sur	SUR	N1r (U4)	Mioceno																			1.5				1.5	25	0.06	0.06	Bajo
Finca Villa Maria		262	1050414	1306942	Pozo	Subterranea	2	38	Well	6	11	2020	M-33259	-73.6209	7.37155	Sur	SUR	N1r (U4)	Mioceno						15													1.5				16.5	40	0.4125	0.4125	Alto
Finca Villa Rosa REUBICADO		W217	1044616	1379213	Pozo	Subterranea	2	25	Shallow Well	7	11	2020	M-33268	-73.6728	8.02506	Norte	Norte	Qfal	Cuaternario						15				25							1						41	65	0.630769	0.630769	Alto
Finca Villa Rosario		M323	1061712	1370756	Pozo	Subterranea	2	48	Well				M-33339	-73.5178	7.94842	Norte	SUR	Qfal	Cuaternario						15				25													40	65	0.615385	0.615385	Alto
Finca Villa Rosario			1061712	1370756	Pozo	Subterranea	3	48	Well	19	3	2021	M-33561	-73.5178	7.94842	Norte	SUR	Qfal	Cuaternario						15				25													40	65	0.615385	0.615385	Alto
Hacienda Galilea		M613	1053145	1283893	Pozo	Subterranea	2	92	Well				M-33379	-73.5964	7.16312	Sur	SUR	Qfc	Cuaternario	1					15				25					1								42	65	0.646154	0.646154	Alto
Hacienda Galilea			1053145	1283893	Pozo	Subterranea	3	92	Well	16	3	2021	M-33572	-73.5964	7.16312	Sur	SUR	Qfc	Cuaternario						15				25													40	65	0.615385	0.615385	Alto
Hacienda La Argentina			1052356	1323095	Pozo	Subterranea	3	45	Well	19	3	2021	M-33590	-73.6031	7.51758	Sur	SUR	Qfal	Cuaternario															1								1	25	0.04	0.04	Sin riesgo
Hacienda La Argentina		94	1052356	1323095	Pozo	Subterranea	2	45	Well				M-33342	-73.6031	7.51758	Sur	SUR	Qfal	Cuaternario						15	6			25									1.5				47.5	61	0.778689	0.778689	Alto
Hacienda La Esmeralda		M614	1046014	1282990	Pozo	Subterranea	2	100	Well	9	11	2020	M-33247	-73.6609	7.15501	Sur	SUR	QMsr	Cuaternario						15													1.5				16.5	40	0.4125	0.4125	Alto
Hacienda La Esmeralda			1046014	1282990	Pozo	Subterranea	3	100	Well	21	3	2021	M-33599	-73.6609	7.15501	Sur	SUR	QMsr	Cuaternario						15																	15	40	0.375	0.375	Alto
Hacienda La Esperanza		353	1.05909e+06	1.33212e+06	Pozo	Subterranea	1	60	Well	13	3	2020	M-33086	-73.542	7.59913	Sur	SUR	Qfal	Cuaternario						15									1								16	40	0.4	0.4	Alto
Hacienda La Pradera		233	1056014	1388942	Pozo	Subterranea	1	60	Well	22	2	2020	M-33062	-73.5693	8.11291	Norte	Norte	Qfal	Cuaternario						15									1								16	40	0.4	0.4	Alto
Hacienda Pto Nuevo Vda La Moneda		254	1054212	1301074	Aljibe	Subterranea	2	19	Shallow Well				M-33348	-73.5866	7.31845	Sur	SUR	N1r (U4)	Mioceno						15													1.5				16.5	40	0.4125	0.4125	Alto
Hacienda Pto Nuevo Vda La Moneda		369	1054212	1301074	Aljibe	Subterranea	1	19	Shallow Well	16	3	2020	M-33100	-73.5866	7.31845	Sur	SUR	N1r (U4)	Mioceno						15													1.5				16.5	40	0.4125	0.4125	Alto
Hda Oklahoma			1060168	1341618	Pozo	Subterranea	3	45	Well	16	3	2021	M-33537	-73.5322	7.68498	Sur	SUR	Qfal	Cuaternario						15				25													40	65	0.615385	0.615385	Alto
Hda Oklahoma		M312	1060168	1341618	Pozo	Subterranea	2	45	Well	6	11	2020	M-33276	-73.5322	7.68498	Sur	SUR	Qfal	Cuaternario																							0	25	0	0	Sin riesgo
Hotel Nuevo Despertar		397	1.06427e+06	1.30927e+06	Pozo	Subterranea	1	18	Shallow Well	12	3	2020	M-33082	-73.4953	7.39249	Sur	SUR	N1r (U4)	Mioceno						15				25									1.5				41.5	65	0.638462	0.638462	Alto
Hotel Villa Paraiso		337	1067553	1345791	Pozo	Subterranea	1	60	Well	11	3	2020	M-33079	-73.4652	7.72262	Sur	SUR	Qfal	Cuaternario	1					15									1								17	40	0.425	0.425	Alto
Hotel Villa Paraiso		M311	1067553	1345791	Pozo	Subterranea	2	60	Well				M-33331	-73.4652	7.72262	Sur	SUR	Qfal	Cuaternario	1					15				25					1								42	65	0.646154	0.646154	Alto
Humedal Casa Abandonada		M610	1051958	1266331	Humedal	Superficial	2	0	Swamp	7	11	2020	M-33378	-73.6073	7.00433	Sur	SUR	N1r (U1)	Mioceno						15	6			25													46	64	0.71875	0.71875	Alto
Humedal Casa Abandonada		M610	1051958	1266331	Humedal	Superficial	2	0	Swamp	7	11	2020	M-33378	-73.6073	7.00433	Sur	SUR	N1r (U1)	Mioceno						15	6			25													46	64	0.71875	0.71875	Alto
Ie La Curva El Barro		204	1060353	1361882	Pozo	Subterranea	1	60	Well	18	2	2020	M-35953	-73.5302	7.8682	Norte	SUR	Qfal	Cuaternario																			1.5				1.5	25	0.06	0.06	Bajo
Ie La Curva El Barro		M315	1060353	1361882	Pozo	Subterranea	2	60	Well	6	11	2020	M-33277	-73.5302	7.8682	Norte	SUR	Qfal	Cuaternario																			1.5				1.5	25	0.06	0.06	Bajo
Iglesia Cuadrangular			1052724	1411029	Pozo	Subterranea	3	60	Well	16	3	2021	M-33508	-73.5989	8.31265	Norte	Norte	Qcal	Cuaternario						15				25							1		1.5				42.5	61	0.696721	0.696721	Alto
Javier Camacho		418	1.05681e+06	1.26153e+06	Aljibe	Subterranea	1	2	Shallow Well	11	3	2020	M-33112	-73.5634	6.96086	Sur	SUR	N1r (U1)	Mioceno						15													1.5				16.5	40	0.4125	0.4125	Alto
Justiniano Romero		405	1.02009e+06	1.27528e+06	Pozo	Subterranea	1	40	Well	12	3	2020	M-33116	-73.8957	7.08544	Sur	SUR	Qfc	Cuaternario	1		1				6		1				1.5		1								11.5	25	0.46	0.46	Alto
Justiniano Romero		405	1.02009e+06	1.27528e+06	Pozo	Subterranea	2	40	Well				M-33371	-73.8957	7.08544	Sur	SUR	Qfc	Cuaternario	1		1			15	6			25					1								49	65	0.753846	0.753846	Alto
La Curva		203	1.05873e+06	1.36091e+06	Pozo	Subterranea	1	60	Well	18	2	2020	M-35952	-73.5449	7.85945	Norte	SUR	Qfal	Cuaternario						15				25					1								41	65	0.630769	0.630769	Alto
La Duena			1027256	1285418	Manantial	Subterranea	3	0	Spring	16	3	2021	M-33607	-73.8307	7.17709	Sur	SUR	N1r (U2)	Mioceno						15	6			25													46	65	0.707692	0.707692	Alto
La Duena		M624	1027256	1285418	Manantial	Subterranea	2	0	Spring	11	11	2020	M-33218	-73.8307	7.17709	Sur	SUR	N1r (U2)	Mioceno						15	6			25									1.5				47.5	65	0.730769	0.730769	Alto
La Esperanza		410	1.03945e+06	1.26926e+06	Pozo	Subterranea	1	95	Well	12	3	2020	M-33114	-73.7205	7.03091	Sur	SUR	P3N1c	Chattiano	1		1			15				25					1								43	65	0.661538	0.661538	Alto
La Esperanza		M601	1.03945e+06	1.26926e+06	Pozo	Subterranea	2	95	Well	4	11	2020	M-33232	-73.7205	7.03091	Sur	SUR	P3N1c	Chattiano	1		1			15				25													42	65	0.646154	0.646154	Alto
La Esperanza Pto Mosquito		M104	1041174	1399372	Pozo	Subterranea	2	168	Well	5	11	2020	M-33235	-73.7038	8.20736	Norte	Norte	Qfal	Cuaternario	1					15				25													41	65	0.630769	0.630769	Alto
La Esperanza Pto Mosquito			1041174	1399372	Pozo	Subterranea	3	168	Well	18	3	2021	M-33517	-73.7038	8.20736	Norte	Norte	Qfal	Cuaternario						15				25													40	65	0.615385	0.615385	Alto
La Gloria		110	1.04659e+06	1.4406e+06	Pozo	Subterranea	1	60	Well	20	2	2020	M-33016	-73.6543	8.58006	Norte	Norte	Qcal	Cuaternario						15				25									1.5				41.5	65	0.638462	0.638462	Alto
La Gloriera		232	1.05838e+06	1.38979e+06	Pozo	Subterranea	1	60	Well	22	2	2020	M-33061	-73.5478	8.12053	Norte	Norte	Qtf	Cuaternario						15											1						16	40	0.4	0.4	Alto
La Palmita		119	1.04237e+06	1.40307e+06	Pozo	Subterranea	1	60	Well	22	2	2020	M-33025	-73.693	8.24082	Norte	Norte	Qfal	Cuaternario						15				25													40	65	0.615385	0.615385	Alto
La Pampa		435	1.03186e+06	1.30764e+06	Pozo	Subterranea	1	40	Well	16	3	2020	M-33133	-73.7889	7.37803	Sur	SUR	Qat	Cuaternario						15	6			25									1.5				47.5	65	0.730769	0.730769	Alto
La Reserva		494	1.03862e+06	1.29548e+06	Aljibe	Subterranea	1	7	Shallow Well	16	3	2020	M-33132	-73.7278	7.26803	Sur	SUR	Qat	Cuaternario						15				25							1		1.5				42.5	65	0.653846	0.653846	Alto
La Reserva		238	1.05974e+06	1.38727e+06	Pozo	Subterranea	1	60	Well	24	2	2020	M-33067	-73.5355	8.09776	Norte	Norte	Qtf	Cuaternario						15																	15	40	0.375	0.375	Alto
Las Palmas		345	1071039	1346851	Pozo	Subterranea	1	12	Shallow Well	11	3	2020	M-33080	-73.4335	7.73216	Sur	SUR	Qfal	Cuaternario						15	6								1								22	40	0.55	0.55	Alto
Las Palmas		M310	1071039	1346851	Pozo	Subterranea	2	12	Shallow Well				M-33330	-73.4335	7.73216	Sur	SUR	Qfal	Cuaternario						15				25													40	65	0.615385	0.615385	Alto
Las Palmitas Agroince		234	1052354	1389816	Pozo	Subterranea	1	60	Well	22	2	2020	M-33063	-73.6025	8.12086	Norte	Norte	Qfal	Cuaternario						15									1								16	40	0.4	0.4	Alto
Las Villas		409	1.04139e+06	1.26107e+06	Pozo	Subterranea	1	65	Well	10	3	2020	M-33108	-73.703	6.95686	Sur	SUR	P3N1c	Chattiano	1					15				25	1												42	65	0.646154	0.646154	Alto
Lav Autos		398	1.06437e+06	1.30962e+06	Pozo	Subterranea	1	27	Shallow Well	12	3	2020	M-33083	-73.4945	7.39565	Sur	SUR	N1r (U4)	Mioceno		3				15											1		1.5				20.5	40	0.5125	0.5125	Alto
Lavadero JT Aguachica		102	1052236	1410777	Pozo	Subterranea	1	18	Shallow Well	18	2	2020	M-33008	-73.6033	8.31038	Norte	Norte	Qcal	Cuaternario						15				25							1		1.5				42.5	65	0.653846	0.653846	Alto
Lavadero JT Aguachica		M101	1052236	1410777	Pozo	Subterranea	2	18	Shallow Well	4	11	2020	M-33262	-73.6033	8.31038	Norte	Norte	Qcal	Cuaternario						15				25							1		1.5				42.5	65	0.653846	0.653846	Alto
Lizama ABAS		LIZAMA	1058685	1280337	ABAS	Subterranea	2	304	ABAS	7	11	2020	M-33274	-73.5463	7.13091	Sur	SUR	N1r (U2)	Mioceno	1																		1.5				2.5	14	0.178571	0.178571	Medio
Llanito 1 ABAS		LLA1	1026574	1284222	ABAS	Subterranea	2	300	ABAS	9	11	2020	M-33217	-73.8369	7.16628	Sur	SUR	N1r (U2)	Mioceno						15				25	1				1		1		1.5				44.5	62	0.717742	0.717742	Alto
Llave En Brisas Del Oriente		M-34	1.02777e+06	1.27411e+06	Otro		2	0			11	2020	M-33420	-73.8261	7.0748	Sur	SUR	Qfc	Cuaternario																							0	22	0	0	Sin riesgo
Los Recuerdos De Ella		496	1.01974e+06	1.28742e+06	Aljibe	Subterranea	1	5	Shallow Well	14	3	2020	M-33126	-73.8988	7.19526	Sur	SUR	Qfc	Cuaternario	1		1			15	6		1	25			1.5		1								51.5	65	0.792308	0.792308	Alto
Los Robles 1			1055182	1387711	Pozo	Subterranea	3	60	Well	20	3	2021	M-33530	-73.5768	8.10179	Norte	Norte	Qfal	Cuaternario						15				25													40	65	0.615385	0.615385	Alto
Los Robles 2			1055235	1387367	Pozo	Subterranea	3	60	Well	20	3	2021	M-33531	-73.5764	8.09868	Norte	Norte	Qtf	Cuaternario						15				25													40	65	0.615385	0.615385	Alto
M619		M619	1.03021e+06	1.28566e+06	Pozo	Subterranea	2	4	Shallow Well				M-33383	-73.804	7.17929	Sur	SUR	N1r (U2)	Mioceno						15				25									1.5				41.5	65	0.638462	0.638462	Alto
Manantial Aguachica		M128	1047593	1410168	Manantial	Subterranea	2	0	Spring	9	11	2020	M-33252	-73.6455	8.30492	Norte	Norte	Qcal	Cuaternario						15				25							1		1.5				42.5	65	0.653846	0.653846	Alto
Manantial Casa Abandonada		420	1.05215e+06	1.26635e+06	Manantial	Subterranea	1	0	Spring	11	3	2020	M-33111	-73.6055	7.00453	Sur	SUR	N1r (U1)	Mioceno						15	6			25									1.5				47.5	65	0.730769	0.730769	Alto
Manantial Casa Abandonada		420	1.05215e+06	1.26635e+06	Manantial	Subterranea	1	0	Spring	11	3	2020	M-33111	-73.6055	7.00453	Sur	SUR	N1r (U1)	Mioceno						15	6			25									1.5				47.5	65	0.730769	0.730769	Alto
Manantial Caseta Buenos Aires			1.07371e+06	1.31696e+06	Manantial	Subterranea	3	0	Spring	19	3	2021	M-33586	-73.4098	7.46188	Sur	SUR	N1r (U2)	Mioceno							6																6	25	0.24	0.24	Medio
Manantial Caseta Buenos Aires		317	1.07371e+06	1.31696e+06	Manantial	Subterranea	2	0	Spring				M-33351	-73.4098	7.46188	Sur	SUR	N1r (U2)	Mioceno						15	6			25									1.5				47.5	65	0.730769	0.730769	Alto
Manantial El Diviso		W208	1074741	1353635	Manantial	Subterranea	2	0	Spring	5	11	2020	M-33265	-73.3999	7.79344	Norte	SUR	Qfal	Cuaternario						15				25													40	65	0.615385	0.615385	Alto
Manantial El Diviso		M301	1074741	1353635	Manantial	Subterranea	2	0	Spring				M-33324	-73.3999	7.79344	Norte	SUR	Qfal	Cuaternario	1					15				25													41	65	0.630769	0.630769	Alto
Manantial El Diviso			1074741	1353635	Manantial	Subterranea	3	0	Spring	16	3	2021	M-33540	-73.3999	7.79344	Norte	SUR	Qfal	Cuaternario	1					15				25	1												42	65	0.646154	0.646154	Alto
Manantial El Faro		123	1.04936e+06	1.39921e+06	Manantial	Subterranea	1	0	Spring	22	2	2020	M-33029	-73.6296	8.20587	Norte	Norte	Qcal	Cuaternario						15													1.5				16.5	40	0.4125	0.4125	Alto
Manantial El Faro		123	1.04936e+06	1.39921e+06	Manantial	Subterranea	1	0	Spring	22	2	2020	M-33029	-73.6296	8.20587	Norte	Norte	Qcal	Cuaternario						15													1.5				16.5	40	0.4125	0.4125	Alto
Manantial La Union			1049302	1284617	Manantial	Subterranea	3	0	Spring	20	3	2021	M-33652	-73.6312	7.1697	Sur	SUR	QMsr	Cuaternario							6			25					1		1		1.5				34.5	50	0.69	0.69	Alto
Manantial Monte Rojo		342	1072049	1316917	Manantial	Subterranea	2	0	Spring	10	11	2020	M-33291	-73.4248	7.4615	Sur	SUR	N1r (U3)	Mioceno						15	6			25									1.5				47.5	65	0.730769	0.730769	Alto
Manantial Monte Rojo			1072049	1316917	Manantial	Subterranea	3	0	Spring	19	3	2021	M-33587	-73.4248	7.4615	Sur	SUR	N1r (U3)	Mioceno																			1.5				1.5	25	0.06	0.06	Bajo
Manantial Sra		M602	1026941	1282699	Manantial	Subterranea	2	0	Spring				M-33374	-73.8336	7.15251	Sur	SUR	N1r (U2)	Mioceno						15				25													40	65	0.615385	0.615385	Alto
Manantial Sra			1026941	1282699	Manantial	Subterranea	3	0	Spring	16	3	2021	M-33605	-73.8336	7.15251	Sur	SUR	N1r (U2)	Mioceno						15				25													40	65	0.615385	0.615385	Alto
Manantial Tabla Roja		M618	1032527	1286179	Manantial	Subterranea	2	0	Spring				M-33382	-73.783	7.18394	Sur	SUR	N1r (U2)	Mioceno						15	6			25									1.5				47.5	65	0.730769	0.730769	Alto
Manantial Tabla Roja			1032527	1286179	Manantial	Subterranea	3	0	Spring	16	3	2021	M-33610	-73.783	7.18394	Sur	SUR	N1r (U2)	Mioceno						15	6			25									1.5				47.5	65	0.730769	0.730769	Alto
Manantial Via Ferrea		228B	1038300	1314534	Manantial	Subterranea	2	0	Spring	7	11	2020	M-33229	-73.7305	7.44029	Sur	SUR	N1r (U4)	Mioceno						15	6												1.5				22.5	39	0.576923	0.576923	Alto
Manantial Via Ferrea			1038300	1314534	Manantial	Subterranea	3	0	Spring	18	3	2021	M-33580	-73.7305	7.44029	Sur	SUR	N1r (U4)	Mioceno						15				25													40	65	0.615385	0.615385	Alto
Manantial Villa Luz		375	1066918	1303171	Manantial	Subterranea	2	0	Spring	5	11	2020	M-33284	-73.4715	7.33728	Sur	SUR	N1r (U4)	Mioceno						15	6			25									1.5				47.5	64	0.742188	0.742188	Alto
Manantial Villa Luz			1066918	1303171	Manantial	Subterranea	3	0	Spring	19	3	2021	M-33584	-73.4715	7.33728	Sur	SUR	N1r (U4)	Mioceno																							0	25	0	0	Sin riesgo
Manatial Vda La Raya			1056274	1290280	Manantial	Subterranea	3	0	Spring	16	3	2021	M-33571	-73.568	7.22084	Sur	SUR	N1r (U4)	Mioceno						15				25													40	65	0.615385	0.615385	Alto
Manatial Vda La Raya		362	1056274	1290280	Manantial	Subterranea	2	0	Spring				M-33354	-73.568	7.22084	Sur	SUR	N1r (U4)	Mioceno										25									1.5				26.5	50	0.53	0.53	Alto
Media Luna		223	1.04127e+06	1.38112e+06	Pozo	Subterranea	1	60	Well	21	2	2020	M-33053	-73.7031	8.04231	Norte	Norte	Qfal	Cuaternario						15											1						16	40	0.4	0.4	Alto
Medios Canos		121	1.0454e+06	1.3979e+06	Pozo	Subterranea	1	60	Well	22	2	2020	M-33027	-73.6655	8.19399	Norte	Norte	Qfal	Cuaternario	1					15																	16	40	0.4	0.4	Alto
Nuevo Amanecer		M623	1028317	1286246	Manantial	Subterranea	2	0	Spring				M-33386	-73.8211	7.18457	Sur	SUR	N1r (U2)	Mioceno						15	6			25													46	65	0.707692	0.707692	Alto
Nuevo Amanecer			1028317	1286246	Manantial	Subterranea	3	0	Spring	16	3	2021	M-33608	-73.8211	7.18457	Sur	SUR	N1r (U2)	Mioceno						15	6			25													46	65	0.707692	0.707692	Alto
Nuevo Caserio		497	1.02136e+06	1.30151e+06	Aljibe	Subterranea	1	6	Shallow Well	14	3	2020	M-33123	-73.8841	7.32262	Sur	SUR	Qat	Cuaternario		3				15	6										1		1.5				26.5	40	0.6625	0.6625	Alto
Nuevo Caserio		497	1.02136e+06	1.30151e+06	Aljibe	Subterranea	2	6	Shallow Well				M-33430	-73.8841	7.32262	Sur	SUR	Qat	Cuaternario						15											1		1.5				17.5	36	0.486111	0.486111	Alto
Palestina		216	1.04869e+06	1.37369e+06	Pozo	Subterranea	1	60	Well	20	2	2020	M-33046	-73.6359	7.97507	Norte	SUR	Qfal	Cuaternario						15				25													40	65	0.615385	0.615385	Alto
Parador El 15		328	1.05676e+06	1.29571e+06	Pozo	Subterranea	1	17	Shallow Well	16	3	2020	M-33099	-73.5635	7.26989	Sur	SUR	N1r (U4)	Mioceno		3																	1.5				4.5	25	0.18	0.18	Medio
PC 09 ABAS		PC-09	1016714	1266149	ABAS	Subterranea	2	300	ABAS	10	11	2020	M-33205	-73.9262	7.0029	Sur	SUR	N1r (U1)	Mioceno							6				1												7	25	0.28	0.28	Medio
PC 11R ABAS		PC-11R	1015789	1266691	ABAS	Subterranea	2	310	ABAS	10	11	2020	M-33203	-73.9346	7.0078	Sur	SUR	N1r (U1)	Mioceno							6				1												7	25	0.28	0.28	Medio
PC 8R ABAS		PC-8R	1016951	1264958	ABAS	Subterranea	2	335	ABAS	10	11	2020	M-33206	-73.9241	6.99213	Sur	SUR	Qfc	Cuaternario	1						6				1												8	25	0.32	0.32	Medio
PCM 1 ABAS		PCM-1	1021608	1312953	ABAS	Subterranea	2	352	ABAS	10	11	2020	M-33213	-73.8818	7.42609	Sur	SUR	Qfc	Cuaternario	1						6																7	19	0.368421	0.368421	Alto
PCM 2 ABAS		PCM-2	1020894	1306803	ABAS	Subterranea	2	365	ABAS	10	11	2020	M-33212	-73.8883	7.37049	Sur	SUR	Qfl	Cuaternario							6																6	25	0.24	0.24	Medio
PCM 2 ABAS			1020894	1306803	ABAS	Subterranea	3	365	ABAS	19	3	2021	M-33625	-73.8883	7.37049	Sur	SUR	Qfl	Cuaternario																							0	25	0	0	Sin riesgo
Pista Celta		124	1049566	1398846	Pozo	Subterranea	1	75	Well	22	2	2020	M-33030	-73.6277	8.20253	Norte	Norte	Qfal	Cuaternario						15																	15	40	0.375	0.375	Alto
Pista Celta		W202	1049566	1398846	Pozo	Subterranea	2	75	Well				M-33306	-73.6277	8.20253	Norte	Norte	Qfal	Cuaternario						15				25									1.5				41.5	65	0.638462	0.638462	Alto
Plamas Del Cesar Finca El Progreso		M329	1061807	1356185	Pozo	Subterranea	2	40	Well				M-33340	-73.5171	7.81667	Norte	SUR	Qfal	Cuaternario						15				25													40	65	0.615385	0.615385	Alto
Plamas Del Cesar Finca El Progreso			1061807	1356185	Pozo	Subterranea	3	40	Well	16	3	2021	M-33548	-73.5171	7.81667	Norte	SUR	Qfal	Cuaternario						15				25													40	65	0.615385	0.615385	Alto
Plamas Del Cesar Finca Labrador		201	1050341	1355279	Pozo	Subterranea	1	55	Well	19	2	2020	M-35950	-73.6211	7.8086	Norte	SUR	Qfal	Cuaternario						15				25													40	65	0.615385	0.615385	Alto
Plamas Del Cesar Finca Labrador		M328	1050341	1355279	Pozo	Subterranea	2	55	Well	10	11	2020	M-33258	-73.6211	7.8086	Norte	SUR	Qfal	Cuaternario						15				25													40	65	0.615385	0.615385	Alto
Plamas Del Cesar Planta		M327	1067366	1363861	Pozo	Subterranea	2	54	Well	10	11	2020	M-33285	-73.4666	7.886	Norte	SUR	Qfal	Cuaternario							6								1								7	25	0.28	0.28	Medio
Planta De Asfalto		414	1.05053e+06	1.27883e+06	Pozo	Subterranea	1	60	Well	10	3	2020	M-33105	-73.6201	7.11738	Sur	SUR	N1r (U2)	Mioceno																							0	25	0	0	Sin riesgo
Planta De Asfalto		M604	1.05053e+06	1.27883e+06	Pozo	Subterranea	2	60	Well	5	11	2020	M-33260	-73.6201	7.11738	Sur	SUR	N1r (U2)	Mioceno						15				25													40	65	0.615385	0.615385	Alto
Planta De Asfalto			1.05053e+06	1.27883e+06	Pozo	Subterranea	3	60	Well	16	3	2021	M-33604	-73.6201	7.11738	Sur	SUR	N1r (U2)	Mioceno																							0	25	0	0	Sin riesgo
Pradilla			1043911	1304451	Pozo	Subterranea	3	80	Well	20	3	2021	M-33595	-73.6798	7.34908	Sur	SUR	N1r (U4)	Mioceno							6								1								7	25	0.28	0.28	Medio
Pradilla		87	1043911	1304451	Pozo	Subterranea	2	80	Well	6	11	2020	M-33243	-73.6798	7.34908	Sur	SUR	N1r (U4)	Mioceno						15	6			25					1				1.5				48.5	65	0.746154	0.746154	Alto
Predio Bellavista		321	1065480	1320056	Pozo	Subterranea	2	14	Shallow Well				M-33353	-73.4843	7.48996	Sur	SUR	Qfal	Cuaternario	1					15	6			25	1				1				1.5				50.5	65	0.776923	0.776923	Alto
Predio Cano Claro		212	1.06734e+06	1.37865e+06	Pozo	Subterranea	1	70	Well	20	2	2020	M-33043	-73.4666	8.01974	Norte	SUR	Qfal	Cuaternario						15				25													40	65	0.615385	0.615385	Alto
Predio Cano Claro		W223	1.06734e+06	1.37865e+06	Pozo	Subterranea	2	70	Well	9	11	2020	M-33286	-73.4666	8.01974	Norte	SUR	Qfal	Cuaternario						15				25													40	65	0.615385	0.615385	Alto
Predio La Pradera REUBICADO		206	1.05639e+06	1.38864e+06	Pozo	Subterranea	1	60	Well	19	2	2020	M-33038	-73.5659	8.11018	Norte	Norte	Qfal	Cuaternario						15																	15	40	0.375	0.375	Alto
Predio San Lorenzo		213	1.06408e+06	1.37938e+06	Pozo	Subterranea	1	60	Well	20	2	2020	M-33044	-73.4962	8.02639	Norte	SUR	Qtf	Cuaternario						15																	15	40	0.375	0.375	Alto
Predio San Rafael		209	1.05586e+06	1.3698e+06	Pozo	Subterranea	1	60	Well	19	2	2020	M-33041	-73.5709	7.93984	Norte	SUR	Qfal	Cuaternario						15	6			25					1		1						48	65	0.738462	0.738462	Alto
Predio Villa Rica		218	1.0486e+06	1.37447e+06	Pozo	Subterranea	1	60	Well	20	2	2020	M-33048	-73.6367	7.98212	Norte	SUR	Qfal	Cuaternario						15									1								16	40	0.4	0.4	Alto
PTAP Aguachica	Acueducto	103	1.05401e+06	1.41459e+06	Quebrada	Superficial	1	0	River	18	2	2020	M-33009	-73.5872	8.34481	Norte	Norte	Qcal	Cuaternario						15				25													40	65	0.615385	0.615385	Alto
Quebarada Torcorama		215	1066307	1368838	Quebrada	Superficial	1	0	River	19	2	2020	M-35956	-73.4762	7.93102	Norte	SUR	Qfal	Cuaternario						15				25													40	65	0.615385	0.615385	Alto
Quebarada Torcorama		M320	1066307	1368838	Quebrada	Superficial	2	0	River	9	11	2020	M-33282	-73.4762	7.93102	Norte	SUR	Qfal	Cuaternario						15	6			25									1.5				47.5	65	0.730769	0.730769	Alto
Quebarada Torcorama		M320	1066307	1368838	Quebrada	Superficial	2	0	River	9	11	2020	M-33282	-73.4762	7.93102	Norte	SUR	Qfal	Cuaternario						15	6			25									1.5				47.5	65	0.730769	0.730769	Alto
Quebrada Buturama		M108	1042240	1402214	Quebrada	Superficial	2	0	River	5	11	2020	M-33238	-73.6941	8.23305	Norte	Norte	Qfal	Cuaternario		3				15	6			25													49	65	0.753846	0.753846	Alto
Quebrada Buturama		M108	1042240	1402214	Quebrada	Superficial	2	0	River	5	11	2020	M-33238	-73.6941	8.23305	Norte	Norte	Qfal	Cuaternario		3				15	6			25													49	65	0.753846	0.753846	Alto
Quebrada Buturama		M-25	1055178	1416878	Quebrada	Superficial	2	0	River	29	11	2020	M-33411	-73.5765	8.3655	Norte	Norte	J1-2n	Toarciano						15				25													40	62	0.645161	0.645161	Alto
Quebrada Cayumbita		359	1056353	1294006	Quebrada	Superficial	1	0	River	13	3	2020	M-35955	-73.5672	7.25453	Sur	SUR	Qfc	Cuaternario						15	6			25					1			3					50	65	0.769231	0.769231	Alto
Quebrada La Rayita O Bejuco		W224	1061561	1377970	Quebrada	Superficial	2	0	River	9	11	2020	M-33317	-73.5191	8.01364	Norte	SUR	Qfal	Cuaternario						15	6			25													46	65	0.707692	0.707692	Alto
Quebrada La Rayita O Bejuco		W224	1061561	1377970	Quebrada	Superficial	2	0	River	9	11	2020	M-33317	-73.5191	8.01364	Norte	SUR	Qfal	Cuaternario						15	6			25													46	65	0.707692	0.707692	Alto
Quebrada La Rayita O Bejuco		C-228	1061561	1377970	Quebrada	Superficial	3	0	River	20	3	2021	M-33564	-73.5191	8.01364	Norte	SUR	Qfal	Cuaternario						15				25													40	65	0.615385	0.615385	Alto
Quebrada Norean		109	1051079	1419536	Quebrada	Superficial	1	0	River	19	2	2020	M-33015	-73.6137	8.38958	Norte	Norte	J1-2n	Toarciano						15				25													40	65	0.615385	0.615385	Alto
Quebrada Norean		M131	1051079	1419536	Quebrada	Superficial	2	0	River	10	11	2020	M-33261	-73.6137	8.38958	Norte	Norte	J1-2n	Toarciano						15				25													40	65	0.615385	0.615385	Alto
Quebrada Norean		C3-115	1051079	1419536	Quebrada	Superficial	3	0	River	16	3	2021	M-33514	-73.6137	8.38958	Norte	Norte	J1-2n	Toarciano						15				25													40	65	0.615385	0.615385	Alto
Quebrada Pajuila REUBICADO		W222	1.06343e+06	1.37445e+06	Quebrada	Superficial	2	0	River	9	11	2020	M-33316	-73.5022	7.9818	Norte	SUR	Qfal	Cuaternario						15	6			25													46	65	0.707692	0.707692	Alto
Quebrada Pajuila REUBICADO		W222	1.06343e+06	1.37445e+06	Quebrada	Superficial	2	0	River	9	11	2020	M-33316	-73.5022	7.9818	Norte	SUR	Qfal	Cuaternario						15	6			25													46	65	0.707692	0.707692	Alto
Quebrada Peralonso		W225	1.05217e+06	1.3963e+06	Quebrada	Superficial	2	0	River	9	11	2020	M-33318	-73.6041	8.1795	Norte	Norte	Qfal	Cuaternario						15	6			25													46	65	0.707692	0.707692	Alto
Quebrada Peralonso		W225	1.05217e+06	1.3963e+06	Quebrada	Superficial	2	0	River	9	11	2020	M-33318	-73.6041	8.1795	Norte	Norte	Qfal	Cuaternario						15	6			25													46	65	0.707692	0.707692	Alto
Quebrada Samua		W230	1059799	1381384	Quebrada	Superficial	2	0	River	10	11	2020	M-33323	-73.535	8.04453	Norte	Norte	Qfal	Cuaternario						15	6			25													46	65	0.707692	0.707692	Alto
Quebrada Samua		W230	1059799	1381384	Quebrada	Superficial	2	0	River	10	11	2020	M-33323	-73.535	8.04453	Norte	Norte	Qfal	Cuaternario						15	6			25													46	65	0.707692	0.707692	Alto
Quebrada Samua		C-223	1059799	1381384	Quebrada	Superficial	3	0	River	19	3	2021	M-33559	-73.535	8.04453	Norte	Norte	Qfal	Cuaternario																							0	25	0	0	Sin riesgo
Quebrada San Isidro		M326	1072272	1350545	Quebrada	Superficial	2	0	River	10	11	2020	M-33292	-73.4223	7.76554	Norte	SUR	Qfal	Cuaternario						15	6			25													46	65	0.707692	0.707692	Alto
Quebrada San Isidro		M326	1072272	1350545	Quebrada	Superficial	2	0	River	10	11	2020	M-33292	-73.4223	7.76554	Norte	SUR	Qfal	Cuaternario						15	6			25													46	65	0.707692	0.707692	Alto
Quebrada San Isidro		C-205	1072272	1350545	Quebrada	Superficial	3	0	River	16	3	2021	M-33541	-73.4223	7.76554	Norte	SUR	Qfal	Cuaternario						15				25					1								41	65	0.630769	0.630769	Alto
Rio Lebrija En Barrancalebrija		M-23	1039015	1377914	Rio	Superficial	2	0	River	28	11	2020	M-33409	-73.7236	8.01336	Norte	Norte	Qfc	Cuaternario						15	6			25													46	62	0.741935	0.741935	Alto
Rio MagdalenaCantagallo		M-15	1018386	1309355	Rio	Superficial	2	0	River	25	11	2020	M-33401	-73.911	7.39357	Sur	SUR	Qfc	Cuaternario		3				15	6			25													49	65	0.753846	0.753846	Alto
Rio MagdalenaCantagallo Captacion		M-6	1018106	1307488	Rio	Superficial	2	0	River	23	11	2020	M-33392	-73.9135	7.37669	Sur	SUR	Qfc	Cuaternario						15	6			25													46	65	0.707692	0.707692	Alto
Rio MagdalenaCantagallo Ecopetrol		M-5	1017975	1307151	Rio	Superficial	2	0	River	23	11	2020	M-33391	-73.9147	7.37364	Sur	SUR	Qfc	Cuaternario						15	6			25													46	63.5	0.724409	0.724409	Alto
Rio MagdalenaEn Barrancabermeja		C-401	1020084	1275237	Rio	Superficial	3	0	River	16	3	2021	M-33601	-73.8957	7.08506	Sur	SUR	Qfc	Cuaternario		3				15	6			25													49	65	0.753846	0.753846	Alto
Rio MagdalenaEn Barrancabermeja		M-16	1020373	1274865	Rio	Superficial	2	0	River	25	11	2020	M-33402	-73.8931	7.0817	Sur	SUR	Qfc	Cuaternario						15	6			25													46	62	0.741935	0.741935	Alto
Rio MagdalenaEn Gamarra		M117	1036654	1411670	Rio	Superficial	2	0	River	7	11	2020	M-33224	-73.7448	8.31859	Norte	Norte	Qfc	Cuaternario						15	6			25													46	65	0.707692	0.707692	Alto
Rio MagdalenaEn Gamarra		M117	1036654	1411670	Rio	Superficial	2	0	River	7	11	2020	M-33224	-73.7448	8.31859	Norte	Norte	Qfc	Cuaternario						15	6			25													46	65	0.707692	0.707692	Alto
Rio MagdalenaEn Gamarra		C3-136	1036654	1411670	Rio	Superficial	3	0	River	23	3	2021	M-33535	-73.7448	8.31859	Norte	Norte	Qfc	Cuaternario						15	6			25													46	65	0.707692	0.707692	Alto
Rio MagdalenaP Wilches 1		M-3	1016838	1295640	Rio	Superficial	2	0	River	23	11	2020	M-33389	-73.925	7.26956	Sur	SUR	Qfc	Cuaternario						15	6			25													46	65	0.707692	0.707692	Alto
Rio MagdalenaSan Pablo		M-4	1.0188e+06	1.31711e+06	Rio	Superficial	2	0	River	23	11	2020	M-33390	-73.9072	7.46369	Sur	SUR	Qfc	Cuaternario						15	6			25													46	63.5	0.724409	0.724409	Alto
Rio Pto Carreno Rio San Alberto		M-31	1.07131e+06	1.34376e+06	Rio	Superficial	2	0	River	30	11	2020	M-33417	-73.4312	7.70425	Sur	SUR	Qfal	Cuaternario						15	6			25													46	62	0.741935	0.741935	Alto
Rio Sogamoso Desembocadura		M-14	1016830	1288742	Rio	Superficial	2	0	River	25	11	2020	M-33400	-73.9251	7.20719	Sur	SUR	Qfc	Cuaternario		3				15	6			25									1.5				50.5	65	0.776923	0.776923	Alto
Rio Sogamoso Desembocadura		M-2	1017290	1288960	Rio	Superficial	2	0	River	23	11	2020	M-33388	-73.921	7.20916	Sur	SUR	Qfc	Cuaternario						15	6			25													46	65	0.707692	0.707692	Alto
Rio Sogamoso Desembocadura		M-13	1017677	1288275	Rio	Superficial	2	0	River	25	11	2020	M-33399	-73.9175	7.20296	Sur	SUR	Qfc	Cuaternario						15	6			25													46	65	0.707692	0.707692	Alto
Rio Sogamoso Ruta Del Sol		M612	1057767	1283842	Rio	Superficial	2	0	River	9	11	2020	M-33272	-73.5545	7.16261	Sur	SUR	Qfc	Cuaternario						15	6			25													46	65	0.707692	0.707692	Alto
Rio Sogamoso Ruta Del Sol		M612	1057767	1283842	Rio	Superficial	2	0	River	9	11	2020	M-33272	-73.5545	7.16261	Sur	SUR	Qfc	Cuaternario						15	6			25													46	65	0.707692	0.707692	Alto
Rio Sogamoso Ruta Del Sol		C-318	1057767	1283842	Rio	Superficial	3	0	River	18	3	2021	M-33583	-73.5545	7.16261	Sur	SUR	Qfc	Cuaternario						15				25													40	65	0.615385	0.615385	Alto
Salom SAS NO REUBICADO		236	1.04733e+06	1.37454e+06	Pozo	Subterranea	1	60	Well	24	2	2020	M-33065	-73.6482	7.98283	Norte	SUR	Qfal	Cuaternario						15																	15	40	0.375	0.375	Alto
San Jose De Las Americas		205	1055878	1365410	Pozo	Subterranea	1	45	Well	19	2	2020	M-33037	-73.5708	7.90015	Norte	SUR	Qfal	Cuaternario						15																	15	40	0.375	0.375	Alto
San Jose De Las Americas		M317	1055878	1365410	Pozo	Subterranea	2	45	Well				M-33334	-73.5708	7.90015	Norte	SUR	Qfal	Cuaternario						15													1.5				16.5	39	0.423077	0.423077	Alto
San Jose Del Chorro		130	1035115	1342792	Pozo	Subterranea	2	50	Well				M-33343	-73.7592	7.69582	Norte	SUR	Qfal	Cuaternario						15									1								16	40	0.4	0.4	Alto
San Jose Del Chorro			1035115	1342792	Pozo	Subterranea	3	50	Well	16	3	2021	M-33573	-73.7592	7.69582	Norte	SUR	Qfal	Cuaternario						15				25					1								41	65	0.630769	0.630769	Alto
Santa Lucia		227	1.04914e+06	1.38143e+06	Pozo	Subterranea	1	58	Well	21	2	2020	M-33057	-73.6317	8.04508	Norte	Norte	Qfal	Cuaternario						15				25													40	65	0.615385	0.615385	Alto
Santa Lucia		W220	1.04914e+06	1.38143e+06	Pozo	Subterranea	2	58	Well				M-33314	-73.6317	8.04508	Norte	Norte	Qfal	Cuaternario						15				25													40	65	0.615385	0.615385	Alto
Santos 6 ABAS		Santos 6	1068896	1301894	ABAS	Subterranea	2	355	ABAS	11	11	2020	M-33288	-73.4536	7.3257	Sur	SUR	N1r (U3)	Mioceno						15													1.5				16.5	40	0.4125	0.4125	Alto
Sopintura Lav Auto		399	1.06394e+06	1.3094e+06	Pozo	Subterranea	1	24	Shallow Well	12	3	2020	M-33084	-73.4984	7.39361	Sur	SUR	N1r (U4)	Mioceno						15											1		1.5				17.5	40	0.4375	0.4375	Alto
Tierradentro		222	1.04497e+06	1.38084e+06	Pozo	Subterranea	1	60	Well	21	2	2020	M-33052	-73.6696	8.03973	Norte	Norte	Qfal	Cuaternario						15				25							1						41	65	0.630769	0.630769	Alto
Tisquirama 3		219	1.0535e+06	1.37944e+06	Pozo	Subterranea	1	60	Well	20	2	2020	M-33049	-73.5922	8.02699	Norte	Norte	Qfal	Cuaternario							6								1								7	25	0.28	0.28	Medio
Tisquirama 3		W227	1.0535e+06	1.37944e+06	Pozo	Subterranea	2	60	Well				M-33320	-73.5922	8.02699	Norte	Norte	Qfal	Cuaternario						15	6			25					1								47	65	0.723077	0.723077	Alto
Uvaldino Arroyo		417	1043744	1277159	Pozo	Subterranea	1	17.5	Shallow Well	12	3	2020	M-33115	-73.6815	7.10231	Sur	SUR	N1r (U2)	Mioceno						15	6								1								22	40	0.55	0.55	Alto
Uvaldino Arroyo		M617	1043744	1277159	Pozo	Subterranea	2	17.5	Shallow Well	9	11	2020	M-33242	-73.6815	7.10231	Sur	SUR	N1r (U2)	Mioceno																			1.5				1.5	5.5	0.272727	0.272727	Medio
Vda Cruce Patino			1046615	1388485	Pozo	Subterranea	3	45	Well	19	3	2021	M-33524	-73.6546	8.10888	Norte	Norte	Qfal	Cuaternario																	1						1	25	0.04	0.04	Sin riesgo
Vda Cruce Patino		W212	1046615	1388485	Pozo	Subterranea	2	45	Well	6	11	2020	M-33251	-73.6546	8.10888	Norte	Norte	Qfal	Cuaternario						15				25							1						41	65	0.630769	0.630769	Alto
Vda El 36		374	1051983	1305788	Pozo	Subterranea	1	20	Shallow Well	14	3	2020	M-33096	-73.6067	7.3611	Sur	SUR	N1r (U4)	Mioceno		3				15											1		1.5				20.5	40	0.5125	0.5125	Alto
Vda El 36		255	1051983	1305788	Pozo	Subterranea	2	75	Well				M-33349	-73.6067	7.3611	Sur	SUR	N1r (U4)	Mioceno		3															1		1.5				5.5	25	0.22	0.22	Medio
Vda La Raya		137	1057514	1288967	Pozo	Subterranea	2	65	Well	10	11	2020	M-33270	-73.5568	7.20895	Sur	SUR	N1r (U2)	Mioceno						15				25									1.5				41.5	65	0.638462	0.638462	Alto
Villa De Los Angeles		480	1.01943e+06	1.31721e+06	Pozo	Subterranea	2	12	Shallow Well	4	11	2020	M-33208	-73.9015	7.46456	Sur	SUR	Qfc	Cuaternario						15	6			25					1								47	65	0.723077	0.723077	Alto
Villa Esperanza		M124	1047778	1408783	Pozo	Subterranea	2	90	Well	9	11	2020	M-33301	-73.6438	8.29239	Norte	Norte	Qcal	Cuaternario						15	6			25													46	65	0.707692	0.707692	Alto
Villa Esperanza			1047778	1408783	Pozo	Subterranea	3	90	Well	18	3	2021	M-33519	-73.6438	8.29239	Norte	Norte	Qcal	Cuaternario						15				25													40	65	0.615385	0.615385	Alto
Villa Haryan		M616	1050033	1281194	Pozo	Subterranea	2	5	Shallow Well				M-33381	-73.6246	7.13874	Sur	SUR	QMsr	Cuaternario						15													1.5				16.5	38	0.434211	0.434211	Alto
Villa Haryan			1050033	1281194	Pozo	Subterranea	3	8	Shallow Well	20	3	2021	M-33596	-73.6246	7.13874	Sur	SUR	QMsr	Cuaternario						15				25									1.5				41.5	65	0.638462	0.638462	Alto
Villa Julia		M125	1044571	1410897	Pozo	Subterranea	2	68	Well	9	11	2020	M-33302	-73.6729	8.31154	Norte	Norte	Qcal	Cuaternario						15				25													40	65	0.615385	0.615385	Alto
Villa Juliana			1044571	1410897	Pozo	Subterranea	3	60	Well	16	3	2021	M-33502	-73.6729	8.31154	Norte	Norte	Qcal	Cuaternario						15													1.5				16.5	36	0.458333	0.458333	Alto
Villa Ricardo		M115	1037406	1449485	Pozo	Subterranea	2	60	Well	6	11	2020	M-33225	-73.7376	8.66049	Norte	Norte	Qfal	Cuaternario						15											1		1.5				17.5	39	0.448718	0.448718	Alto
Villa Ricardo			1037406	1449485	Pozo	Subterranea	3	60	Well	16	3	2021	M-33512	-73.7376	8.66049	Norte	Norte	Qfal	Cuaternario						15											1		1.5				17.5	40	0.4375	0.4375	Alto
Villa Rosario		495	1.02215e+06	1.28829e+06	Pozo	Subterranea	1	60	Well	14	3	2020	M-33127	-73.877	7.20306	Sur	SUR	Qfc	Cuaternario						15	6																21	40	0.525	0.525	Alto
Villa Rosario		495	1.02215e+06	1.28829e+06	Pozo	Subterranea	2	12	Shallow Well				M-33370	-73.877	7.20306	Sur	SUR	Qfc	Cuaternario	1		1			15	6			25													48	65	0.738462	0.738462	Alto
Villas De San Pedro		217	1.04734e+06	1.37452e+06	Pozo	Subterranea	1	60	Well	20	2	2020	M-33047	-73.6482	7.98263	Norte	SUR	Qfal	Cuaternario						15				25													40	65	0.615385	0.615385	Alto
Villla Tania			1051074	1388277	Pozo	Subterranea	3	60	Well	19	3	2021	M-33525	-73.6141	8.10695	Norte	Norte	Qfal	Cuaternario																							0	25	0	0	Sin riesgo
Villla Tania		W213	1051074	1388277	Pozo	Subterranea	2	60	Well				M-33310	-73.6141	8.10695	Norte	Norte	Qfal	Cuaternario							6			25													31	50	0.62	0.62	Alto
