# Supplementary material for: Assessment of groundwater quality for human consumption and its health risks in the Middle Magdalena Valley, Colombia
Source: Sci Rep. 2024 May 18;14:11346. doi: 10.1038/s41598-024-61259-0 (PMC11102493; doi:10.1038/s41598-024-61259-0)
Supplement: Supplementary file 3 — Supplementary Information 3. [file 41598_2024_61259_MOESM3_ESM.xlsx]

## Sheet: Hoja1
ID_PUNTO	Campo	Nombre_del_punto	POINT_X	POINT_Y	Tipo_Punto	Tipo_Fuente	Prof_unificada	Type	ID_MUESTRA	X	Y	As	Ca	Alcalinidad	Aluminio	Dureza total	Hierro	Mg	Mn	Ba	Cd	CIANURO	Zn	CLORUROS	Cu	COLIFORMES_FECALES	COLIFORMES_TOTALES	COLOR_APARENTE	Cr	Fluoruros	Hg	NITRATO	NITRITO	Niquel	Pb	Se	SULFATO	pH	Plata
PO-00-33280	2	_Finca El Diviso II NO REUBICADO	1065754	1380641	Pozo	Subterranea	37	Well	M-33280	-73.481	8.03774	0.0029897	14	135	0.1	63	1.1	7	0.5	0.5	0.003	0.05	0.05	1.6	0.05	9	3500	35	0.05	0.31	0.0005	0.1	0.1	0.001	0.01	0.002	0.9	6.65	0.01
PO-11-33060	1	_Finca La Chivera NO REUBICADO	1055609	1387049	Pozo	Subterranea	60	Well	M-33060	-73.573	8.0958	0.0053131	12	94	0.05	52	0.1	5	0.025	0.25	0.0015	0.05	0.025	1.1	0.025	61	1300	10	0.025	0.25	0.0005	1.1	0.05	0.005	0.01	0.002	0.8	6.86	0.025
PO-00-33315	2	_Gasolineria Terpel NO REUBICADO	1047228	1379390	Pozo	Subterranea	60	Well	M-33315	-73.6491	8.02664	0.0045889	19	110	0.1	81	0.1	8	0.1	0.5		0.05	0.003	2.1	0.05	45	220	12	0.05	0.29	0.0005	0.1	0.1	0.001	0.01	0.002	0.7	6.73	0.01
PO-18-33039	1	_Predio El Delirio NO REUBICADO	1060730	1361556	Pozo	Subterranea	60	Well	M-33039	-73.5268	7.86525	0.0055735	28	153	0.05	92	0.1	5	0.16	0.25	0.0015	0.05	0.25	1.5	0.025	9	160000	7	0.025	0.26	0.0005	0.05	0.05	0.001	0.01	0.002	1.7	7.19	0.025
PO-00-33307	2	_W203 NO REUBICADO	1.05146e+06	1.39688e+06	Pozo	Subterranea	12	Shallow Well	M-33307	-73.6106	8.18472	0.0058624	18	115	0.1	64	0.1	4	0.1	0.5	0.003	0.05	0.05	11.2	0.05	9	1100	8	0.05	0.19		6.5	0.1	0.001	0.01	0.002	1.9	6.7	0.01
PO-00-33384	2	108 III D 49	1029766	1284420	Manantial	Subterranea	0	Spring	M-33384	-73.808	7.16805	0.002	2	10	0.1	10	0.1	1	0.1		0.003	0.05	0.003	0.2	0.05	20	330	8	0.05	0.03	0.0005	0.1	0.1	0.001		0.002	0.2	5.3	0.01
PO-00-33609	3	108 III D 49	1029766	1284420	Manantial	Subterranea	0	Spring	M-33609	-73.808	7.16805	0.00275	3	17	0.1	14	0.1	2	0.025	0.5	0.003	0.05	0.05	0.7	0.05	20	310	12	0.05	0.28	0.0005	0.2	0.1	0.01	0.01	0.002	0.6	6.54	0.05
PO-00-33253	2	119 II B 25	1047938	1277775	Pozo	Subterranea	165	Well	M-33253	-73.6436	7.10784	0.002	28	111	0.1	91	0.1	5	0.1	0.5	0.003	1	0.05	32.3	0.05	3900	92000	70	0.05	0.02	0.0005	0.8	0.1	0.001	0.01	0.002	548.4	8.08	0.01
PO-00-33293	2	ABA 4	1073994	1320051	ABAS	Subterranea	385	ABAS	M-33293	-73.4071	7.48981		4	377	0.1	18	0.1	2	0.1	0.002	0.003	0.05	0.003	0.1	0.05	9	9	10		1.53	0.0005	0.1	0.1	0.001	0.7	0.002	5	5.81	0.01
PO-00-33204	2	Acueducto Brisas	1016584	1305796	Pozo	Subterranea	100	ABAS	M-33204	-73.9273	7.36139	0.002	3	17	0.1	16	0.1	2	0.1	0.5	0.003	0.05		10.2	0.05	9	9	5	0.05	0.02	0.0005	4.6	0.1	0.001	0.01	0.002	2.1	5.54	0.01
PO-00-33624	3	Acueducto Brisas	1016584	1305796	Pozo	Subterranea	100	ABAS	M-33624	-73.9273	7.36139	0.002	1	2	0.1	3	0.1	1	0.025	0.5	0.003	0.05	0.05	17.5	0.05			10	0.05	0.02	0.0005	6.4	0.1	0.01	0.01	0.002	2.4	6.42	0.05
PO-11-33026	1	Acueducto Buturama	1042056	1401666	Pozo	Subterranea	60	ABAS	M-33026	-73.6958	8.2281	0.0039988	24	165	0.05	88	0.1	7	0.025	0.25	0.0015	0.05	0.025	2.5	0.025	9	1100	5	0.025	0.12	0.0005	0.05	0.05	0.005	0.01	0.002	8.3	6.97	0.025
PO-00-33296	2	Acueducto Buturama	1042056	1401666	Pozo	Subterranea	60	ABAS	M-33296	-73.6958	8.2281	0.0051456	24	167	0.1	81	0.1	5	0.1	0.5	0.003	0.05	0.05	3.1		68	330	7	0.05	0.11	0.0005	0.1	0.1	0.001	0.01	0.002	9	6.9	0.01
PO-00-33504	3	Acueducto Caballero	1045740	1410440	Pozo	Subterranea	60	ABAS	M-33504	-73.6623	8.30739		11	84		39	0.1	3	0.025			0.05		3.6		20	230	7		0.26		5.2	0.1				0.4	6.79
PO-00-33373	2	Acueducto Caguices	1015719	1323154	Pozo	Subterranea	75	ABAS	M-33373	-73.9351	7.51835	0.002	4	23	0.1	19	0.1	2	0.1	0.5		0.05	0.003	0.2	0.05	9	9	6	0.05	0.02	0.0005	2.3	0.1	0.001	0.01	0.002	1	5.54	0.01
PO-00-33633	3	Acueducto Caguices	1015719	1323154	Pozo	Subterranea	75	ABAS	M-33633	-73.9351	7.51835	0.002	3	20	0.1	10	0.1	1	0.025	0.5	0.003	0.05	0.05	0.4	0.05	45	700	9	0.05	0.02	0.0005	2.4	0.1	0.01	0.01	0.002	1.2	7.34	0.05
PO-00-33222	2	Acueducto Campo Duro	1033161	1312351	Pozo	Subterranea	72	ABAS	M-33222	-73.7771	7.42059	0.0090344	13	108	0.1	65	0.8	8	0.2	0.5	0.003	0.05	0.05	0.3	0.05	50	1700	15		0.15	0.0005	0.1	0.1	0.001	0.01	0.002	0.7	6.89	0.01
PO-00-33638	3	Acueducto Campo Hermoso	1013487	1347725	Pozo	Subterranea	70	ABAS	M-33638	-73.9553	7.74053	0.0019	16	96	0.1	53	0.1	3	0.1449	0.5	0.003	0.05	0.05		0.05	68	2400	12	0.05	0.11	0.0005	0.6	0.1	0.01	0.01	0.002	5.9	6.91	0.05
PO-00-33630	3	Acueducto Canaletal	1022428	1326392	Pozo	Subterranea	70	ABAS	M-33630	-73.8743	7.5476	0.0042	11	61	0.1	38	0.1764	3	0.4114	0.5	0.003	0.05	0.0487	0.5	0.05	9	9	20	0.05	0.1	0.0005	1.1	0.1	0.01	0.01	0.002	3.6	7.1	0.05
PO-00-33201	2	Acueducto Cano Patico	1012018	1294331	Pozo	Subterranea	100	ABAS	M-33201	-73.9687	7.25774	0.006186	18	132	0.1	84	0.6	10	0.3	0.5		0.05	0.003	0.6	0.05	9	9	70	0.05	0.16	0.0005	0.1	0.1	0.001	0.01	0.002	0.3	7.05	0.01
PO-00-33623	3	Acueducto Cano Patico	1012018	1294331	Pozo	Subterranea	100	ABAS	M-33623	-73.9687	7.25774	0.0037	20	129	0.1	79	0.348	7	0.3329	0.5	0.003	0.05	0.05	0.5	0.05			12	0.05	0.14	0.0005	0.1	0.1	0.01	0.01	0.002	0.5	7.9	0.05
PO-00-33622	3	Acueducto Cantagallo	1018040	1307967	Pozo	Subterranea	125	Well	M-33622	-73.9141	7.38102	0.002	80	33	0.1	253	1.8575	13	0.2206	0.8238	0.003	0.05	0.1968	727.4	0.05			35	0.05	0.51	0.0005	0.1	0.1	0.01	0.01	0.002	1.8	7.67	0.05
PO-00-33207	2	Acueducto Cantagallo	1018040	1307967	Pozo	Subterranea	125	Well	M-33207	-73.9141	7.38102	0.002	68	72	0.1	234	0.1	16	0.2	0.5858	0.003	0.05		288.4	0.3791			100	0.05	0.04	0.0005	0.1	0.1	0.001	0.01	0.002	1	6.84	0.01
PO-00-33628	3	Acueducto Carmen Del Cucu	1023561	1340987	Pozo	Subterranea	60	Well	M-33628	-73.864	7.67957	0.0024	23	129	0.1	79	0.25	5	0.2208	0.5	0.003	0.05	0.05	0.6	0.05	9	5400	11	0.05	0.09	0.0005	0.1	0.1	0.01	0.01	0.002	3.1	8.81	0.05
PO-11-33010	1	Acueducto Chapeton	1043644	1412967	Pozo	Subterranea	60	Well	M-33010	-73.6813	8.33026	0.0055	15	126	0.05	52	0.1	3	0.025	0.25	0.0015	0.05	0.25	2.4	0.025	9	1300	7	0.025	0.1	0.0005	3.2	0.05	0.001	0.01	0.002	1.2	7.62	0.025
PO-00-33299	2	Acueducto Chapeton	1043644	1412967	Pozo	Subterranea	60	Well	M-33299	-73.6813	8.33026	0.0040806	14	172	0.1	56	0.1	5	0.1	0.5	0.003	0.05		5.8	0.0484	9	45	8	0.05	0.1	0.0005	1.2	0.1	0.001	0.01	0.002	2.6	7.85	0.01
PO-07-33018	1	Acueducto Costilla	1038522	1457354	Pozo	Subterranea	120	Well	M-33018	-73.7274	8.73163	0.001	6	47	0.05	24	0.1	2	0.025	0.25	0.0015	0.05	0.0619	11.3	0.025	9	9	6	0.025	0.03	0.0005	4.4	0.05	0.005	0.01	0.002	1.4	6.07	0.025
PO-00-33230	2	Acueducto Costilla	1038522	1457354	Pozo	Subterranea	120	Well	M-33230	-73.7274	8.73163																											6.38
PO-00-33511	3	Acueducto Costilla	1038522	1457354	Pozo	Subterranea	120	Well	M-33511	-73.7274	8.73163																											6.39
PO-00-33526	3	Acueducto El Marquez	1053885	1388707	Pozo	Subterranea	60	Well	M-33526	-73.5886	8.11081
PO-16-33124	1	Acueducto El Pedral	1025826	1290995	Pozo	Subterranea	100	Well	M-33124	-73.8437	7.22753	5.8186	6	0.5	0.05	36	0.55	5	0.19	0.25	0.0015	0.05	0.025	0.6	0.025	9	1100	35	0.025	0.08	0.0005	0.3	0.05	0.005	0.01	0.002	1.6	6.46	0.025
PO-00-33216	2	Acueducto El Pedral	1025826	1290995	Pozo	Subterranea	100	Well	M-33216	-73.8437	7.22753	0.0034242	9	54	0.1	31	0.1	2	0.1	0.5	0.003	0.05	0.05	1.6		490	700	18	0.05	0.08	0.0005	1.6	0.1	0.001	0.01	0.002	1.8	6.54	0.01
PO-00-33615	3	Acueducto El Pedral	1025826	1290995	Pozo	Subterranea	100	Well	M-33615	-73.8437	7.22753																											7.58
PO-00-33641	3	Acueducto El Pinal	1020696	1353779	Pozo	Subterranea	74	Well	M-33641	-73.8899	7.79525	0.002	1	129	0.1	7	0.1	1	0.025	0.5	0.003	0.05	0.05	1.1	0.05	9	78	7	0.05	0.05	0.0005	0.1	0.1	0.01	0.01	0.002	5.9	8.75	0.05
PO-00-33629	3	Acueducto El Rosario	1022217	1335218	Pozo	Subterranea	60	Well	M-33629	-73.8762	7.62741	0.0035	13	76	0.1	52	0.2348	5	0.1734	0.5	0.003	0.05	0.05	0.4	0.05	9	230	14	0.05	0.13	0.0005	0.1	0.1	0.01	0.01	0.002	2.3	7.94	0.05
PO-16-33131	1	Acueducto El Taladro	1041849	1297196	Pozo	Subterranea	80	Well	M-33131	-73.6985	7.2835	0.001	1	8	0.05	20	0.1	4	0.025	0.25	0.0015	0.05	0.6262	1	0.025	9	40	10	0.025	0.06	0.0005	7	0.05	0.005	0.01	0.002	0.2	5.8	0.025
PO-00-33237	2	Acueducto El Taladro	1041849	1297196	Pozo	Subterranea	80	Well	M-33237	-73.6985	7.2835	0.002	1	0	0.1	7	0.1	1	0.1	0.5	0.003	0.05	0.166	1.1	0.05	9	9	7		0.13	0.0005	7.3	0.1	0.001	0.01	0.002	0.2	4.4	0.01
PO-00-33617	3	Acueducto El Taladro	1041849	1297196	Pozo	Subterranea	80	Well	M-33617	-73.6985	7.2835																											6.68
PO-00-33202	2	Acueducto El Tigre	1013946	1275799	Pozo	Subterranea	105	Well	M-33202	-73.9513	7.09016	0.002	12	79	0.1	40	0.1	2	0.1		0.003	0.05	0.003	4.6	0.05	9	490	15	0.05	0.13	0.0005	1	0.1	0.001	2.2	0.002	0.9	6.32	0.01
PO-00-33602	3	Acueducto El Tigre	1013946	1275799	Pozo	Subterranea	105	Well	M-33602	-73.9513	7.09016	0.0039	13	80	0.1	39	0.1	2	0.025	0.5	0.003	0.05	0.05	5.8	0.05	9	9	15	0.05	0.15	0.0005	1.2	0.1	0.01	0.01	0.002	1.6	6.9	0.05
PO-00-33135	1	Acueducto El Tigre	1013946	1275799	Pozo	Subterranea	105	Well	M-33135	-73.9513	7.09016
PO-00-33634	3	Acueducto Enraizar 1	1014777	1321452	Pozo	Subterranea	117	Well	M-33634	-73.9436	7.50296	0.0031	26	116	0.1	81	0.1	4	0.1004	0.5	0.003	0.05	0.05	0.2	0.05	45	45	9	0.05	0.09	0.0005	0.1	0.1	0.01	0.01	0.002	2	8.55	0.05
PO-00-33416	2	Acueducto Hotel Aguachica	1051811	1411622	Otro	Lluvia	0	Tap	M-33416	-73.6072	8.31802	0.002	22	82		83	0.1	7	0.1	0.0035527	0.003	0.05	0.003	24.1	0.05	16000	16000	8	0.05	0.11	0.0005	29.7	0.1		0.01	0.002	9.7	7.51	0.001
PO-00-33361	2	Acueducto Km 20	1037790	1301765	Pozo	Subterranea	80	Well	M-33361	-73.7353	7.32484	0.0070157	13	81	0.1	58	0.3	6	0.1	0.5	0.003	0.05		0.3	0.05	45	2400	17	0.05	0.13	0.0005	0.1	0.1	0.001	0.01	0.002	0.5	6.44	0.01
PO-16-33122	1	Acueducto Km 8	1026143	1302032	Pozo	Subterranea	64	Well	M-33122	-73.8407	7.32732	0.0025323	7	63	0.05	40	0.7	5	0.16	0.25	0.0015	0.05	0.025	0.2	0.025	9	9	35	0.025	0.15	0.0005	0.05	0.05	0.005	0.01	0.002	0.8	6.73	0.025
PO-00-33362	2	Acueducto Km 8	1026143	1302032	Pozo	Subterranea	64	Well	M-33362	-73.8407	7.32732	0.0056366	10	61	0.1	40	0.9	4	0.1	0.5	0.003	0.05	0.05	0.2	0.05	40	470	17		0.12	0.0005	0.1	0.1	0.001	0.01	0.002	1	7.21	0.01
PO-00-33654	3	Acueducto Km 8	1026143	1302032	Pozo	Subterranea	64	Well	M-33654	-73.8407	7.32732
PO-00-33528	3	Acueducto La Esmeralda Baja	1047769	1402899	Pozo	Subterranea	82	Well	M-33528	-73.644	8.23919	0.0053	6	61	0.1	23	0.1	2	0.025	0.5	0.003	0.05	0.05	0.5	0.05	45	790	10	0.05	0.26	0.0005	1.7	0.1	0.01	0.01	0.002	0.1	8.07	0.05
PO-00-33303	2	Acueducto La Esmeralda Baja	1047769	1402899	Pozo	Subterranea	82	Well	M-33303	-73.644	8.23919	0.0084541	8	64	0.1	36	0.1	4	0.1		0.003	0.05	0.003	1	0.0923	20	330	12	0.05	0.17	0.0005	2.8	0.1	0.001		0.002	0.1	6.57	0.01
PO-00-33660	3	Acueducto La Esmeralda Baja	1047769	1402899	Pozo	Subterranea	82	Well	M-33660	-73.644	8.23919
PO-00-33643	3	Acueducto La Sabana	1015553	1355590	Pozo	Subterranea	72	Well	M-33643	-73.9365	7.81164	0.002	17	60	0.1	53	0.1	2	0.1124	0.5	0.003	0.05	0.05	0.4	0.05	9	9	8	0.05	0.15	0.0005	0.1	0.1	0.01	0.01	0.002	10	7.51	0.05
PO-00-33637	3	Acueducto Las Animas Altas	1013965	1346071	Pozo	Subterranea	75	Well	M-33637	-73.9509	7.72557	0.0022	6	31	0.1	20	0.1	1	0.025	0.5	0.003	0.05	0.05	1.4	0.05	9	170	15	0.05	0.03	0.0005	3.4	0.1	0.01	0.01	0.002	4.4	6.91	0.05
PO-04-33023	1	Acueducto Las Brisas Tamalameque	1034772	1472793	Pozo	Subterranea	95	Well	M-33023	-73.7614	8.87125	0.001	2	25	0.05	26	0.1	5	0.025	0.25	0.0015	0.05	0.025	0.6	0.025	790	16000	7	0.025	0.3	0.0005	1.4	0.05	0.005	0.01	0.002	0.3	6.59	0.025
PO-00-33298	2	Acueducto Las Brisas Tamalameque	1034772	1472793	Pozo	Subterranea	95	Well	M-33298	-73.7614	8.87125	0.002	4	33	0.1	19	0.1	2	0.1	0.5	0.003	0.05		2.2	0.05	28	97	5	0.05	0.04	0.0005	1.3	0.1	0.001	0.01	0.002	0.4	6.68	0.01
PO-17-33042	1	Acueducto Pajuila	1064424	1372335	Pozo	Subterranea	60	Well	M-33042	-73.4932	7.96266	0.001	16	137	0.05	64	0.1	6	0.025	0.25	0.0015	0.05	0.25	6.5	0.025	9	92000	7	0.025	0.42	0.0005	3.7	0.05	0.001	0.01	0.002	6.1	6.55	0.025
PO-00-33329	2	Acueducto Pajuila	1064424	1372335	Pozo	Subterranea	60	Well	M-33329	-73.4932	7.96266	0.00402465	16	121	0.1	82	0.1	10	0.1	0.5	0.003	0.05	0.05	4.4	0.05	20	1300	8		0.42	0.0005	5.9	0.1	0.001	0.01	0.002	5.9	6.72	0.01
PO-05-33021	1	Acueducto Palestina	1042366	1473567	Pozo	Subterranea	105	Well	M-33021	-73.6924	8.87819	0.0053227	14	85	0.05	70	0.1	9	0.025	0.25	0.0015	0.05	0.025	1.4	0.025	9	5400	5	0.025	0.21	0.0005	3	0.05	0.005	0.01	0.002	0.4	6.87	0.025
PO-00-33239	2	Acueducto Palestina	1042366	1473567	Pozo	Subterranea	105	Well	M-33239	-73.6924	8.87819	0.00226	8	42	0.1	33	0.1	3	0.1	0.5	0.003	0.05	0.05	10.7		920	16000	6	0.05	0.09	0.0005	10.6	0.1	0.001	0.01	0.002	0.7	6.5	0.01
PO-00-33510	3	Acueducto Palestina	1042366	1473567	Pozo	Subterranea	105	Well	M-33510	-73.6924	8.87819																											7.07
PO-00-33639	3	Acueducto Palmeras	1013296	1349271	Pozo	Subterranea	90	Well	M-33639	-73.957	7.75451	0.0029	31	129	0.1	87	0.1	4	0.28865	0.5	0.003	0.05	0.05	0.6	0.05	9	170	15	0.05	0.08	0.0005	0.1	0.1	0.01	0.01	0.002	7.8	7.02	0.05
PO-04-33022	1	Acueducto Pasocorriendo	1.03621e+06	1.47299e+06	Pozo	Subterranea	70	Well	M-33022	-73.7483	8.87299	0.0051137	8	61	0.05	28	0.2	2	0.025	0.25	0.0015	0.05	0.025	0.2	0.025	9	9	9	0.025	0.11	0.0005	0.8	0.05	0.005	0.01	0.002	0.7	6.66	5.1137
PO-17-33045	1	Acueducto Pita Limon	1046410	1370592	Pozo	Subterranea	100	Well	M-33045	-73.6566	7.9471	0.0070505	26	173	0.05	119	0.1	13	0.19	0.25	0.0015	0.05	0.025	1.2	0.025	9	490	4	0.025	0.11	0.0005	0.05	0.05	0.005	0.01	0.002	2.3	7.4	0.025
PO-00-33250	2	Acueducto Pita Limon	1046410	1370592	Pozo	Subterranea	100	Well	M-33250	-73.6566	7.9471	0.0055915	26	194	0.1	123	0.1	14	0.1	0.5	0.003	0.05	0.05	1.2	0.05	3900	16000	6		0.13	0.0005	0.1	0.1	0.001	0.01	0.002	2.2	7	0.01
PO-00-33557	3	Acueducto Pita Limon	1046410	1370592	Pozo	Subterranea	100	Well	M-33557	-73.6566	7.9471																											7.42
PO-16-33128	1	Acueducto Pte Sogamoso	1032251	1293053	Pozo	Subterranea	105	Well	M-33128	-73.7855	7.2461	0.0066153	10	71	0.05	54	0.1	7	0.025	0.25	0.0015	0.05	0.025	2.8	0.025	9	160	8	0.025	0.13	0.0005	2.5	0.05	0.005	0.01	0.002	1	7.11	0.025
PO-00-33221	2	Acueducto Pte Sogamoso	1032251	1293053	Pozo	Subterranea	105	Well	M-33221	-73.7855	7.2461	0.0056039	12	77	0.1	46	0.1	4	0.1	0.5	0.003	0.05	0.05	1.6	0.05	45	220	15		0.15	0.0005	1.5	0.1	0.001	0.01	0.002	0.6	7.3	0.01
PO-00-33613	3	Acueducto Pte Sogamoso	1032251	1293053	Pozo	Subterranea	105	Well	M-33613	-73.7855	7.2461																											7.74
PO-00-33614	3	Acueducto Pte Sogamoso 2	1032212	1293140	Pozo	Subterranea	60	Well	M-33614	-73.7858	7.24689																											6.38
PO-00-33338	2	Acueducto Pto Culto	1045212	1362987	Pozo	Subterranea	40	Well	M-33338	-73.6675	7.87835	0.005	19	97	0.1	80	0.1	8	0.1	0.5	0.003	0.05	0.003	36.7	0.05	9	1400	10	0.05	0.16	0.0005	5.8	0.1	0.001	0.01		0.5	6.88	0.01
PO-00-33549	3	Acueducto Pto Culto	1045212	1362987	Pozo	Subterranea	40	Well	M-33549	-73.6675	7.87835	0.0022	17	102	0.1	70	0.1	7	0.025	0.5	0.003	0.05	0.05	30.6	0.05	5400	16000	7	0.05	0.12	0.0005	9.8	0.1	0.01	0.01	0.002	0.7	7.15	0.05
PO-00-33516	3	Acueducto Pto Mosquito	1036389	1397558	Pozo	Subterranea	60	Well	M-33516	-73.7473	8.191	0.002	48	216	0.1	214	0.1	23	0.9116	0.5	0.003	0.05	0.05	35	0.05	20	20	9	0.05	2.06	0.0005	0.1	0.1	0.01	0.01	0.002	107.4	7.23	0.05
PO-00-33295	2	Acueducto Pto Mosquito	1036389	1397558	Pozo	Subterranea	60	Well	M-33295	-73.7473	8.191	0.001938	50	358	0.1	239	0.1	27	1.1	0.5	0.003	0.05	0.05	14.9		9	9	7	0.05	0.94	0.0005	0.1	0.1	0.001	0.01	0.002	44.7	7.17	0.01
PO-11-33058	1	Acueducto Pto Patino	1042871	1385531	Pozo	Subterranea	80	Well	M-33058	-73.6886	8.0822	0.0036493	22	178	0.05	90	0.1	9	0.025	0.25	0.0015	0.05	0.025	6	0.025	9	2400	6	0.025	0.06	0.0005	1.9	0.05	0.005	0.01	0.002	2.4	7.54	0.025
PO-00-33240	2	Acueducto Pto Patino	1042871	1385531	Pozo	Subterranea	80	Well	M-33240	-73.6886	8.0822	0.0023591	46	244	0.1	195	0.1	19	0.1	0.5	0.003	0.05	0.05	40.8	0.05	40	68	7		0.12	0.0005	14.3	0.1	0.001	0.01	0.002	17.6	6.84	0.01
PO-00-33522	3	Acueducto Pto Patino	1042871	1385531	Pozo	Subterranea	80	Well	M-33522	-73.6886	8.0822
PO-00-33363	2	Acueducto Raizar 3	1014592	1321602	Pozo	Subterranea	85	Well	M-33363	-73.9453	7.50432	0.0035728	17	77	0.1	65	0.1	6	0.1	0.5		0.05	0.003	0.3	0.05	9	9	7	0.05	0.04	0.0005	0.1	0.1	0.001	0.01	0.002	1	6.3	0.01
PO-00-33360	2	Acueducto Rosa Blanca	1043646	1325662	Pozo	Subterranea	80	Well	M-33360	-73.682	7.54087	0.0100997	17	125	0.1	82	0.2	9	0.1	0.5	0.003	0.05	0.003	0.4	0.05	9	2200	20	0.05	0.13	0.0005	0.1	0.1	0.001	0.01		0.5	4.54	0.01
PO-00-33577	3	Acueducto Rosa Blanca	1043646	1325662	Pozo	Subterranea	80	Well	M-33577	-73.682	7.54087	0.0066	17	122	0.1	81	0.2713	10	0.3036	0.5	0.003	0.05	0.05	0.4	0.05	9	40	17	0.05	0.2	0.0005	0.1	0.1	0.01	0.01	0.002	0.6	8.19	0.05
PO-07-33020	1	Acueducto San Bernardo	1.03877e+06	1.45137e+06	Pozo	Subterranea	60	Well	M-33020	-73.7252	8.67752	0.0023688	7	20	0.05	26	0.1	2	0.025	0.25	0.0015	0.05	0.025	48.3	0.025	100	210	4	0.025	0.01	0.0005	16.1	0.05	0.005	0.01	0.002	0.2	5.4	0.025
PO-00-33364	2	Acueducto San Claver	1033847	1301722	Pozo	Subterranea	68	Well	M-33364	-73.771	7.32448	0.00859475	13	79	0.1	50	0.1	4	0.1	0.5	0.003	0.05		0.3	0.05	20	2400	18	0.05	0.11	0.0005	0.1	0.1	0.001	0.01	0.002	0.2	6.89	0.01
PO-00-33616	3	Acueducto San Claver	1033847	1301722	Pozo	Subterranea	68	Well	M-33616	-73.771	7.32448	0.0062	11	74	0.1	46	0.7889	5	0.1696	0.5	0.003	0.05	0.05	0.237	0.05	9	110	12	0.05	0.135	0.0005	0.1	0.1	0.01	0.01	0.002	0.39	7.94	0.05
PO-00-33644	3	Acueducto San Luis	1019143	1357848	Pozo	Subterranea	70	Well	M-33644	-73.9039	7.83204	0.0033	8	56	0.1	35	0.1	4	0.025	0.5	0.003	0.05	0.05	0.2	0.05	9	20	7	0.05	0.05	0.0005	0.7	0.1	0.01	0.01	0.002	1.5	7.78	0.05
PO-00-33632	3	Acueducto Santodomingo	1015397	1339347	Pozo	Subterranea	65	Well	M-33632	-73.938	7.66477	0.0015	23	90	0.1	75	0.1	4	0.025	0.5	0.003	0.05	0.05	0.9	0.05	130	3500	10	0.05	0.03	0.0005	3.3	0.1	0.01	0.01	0.002	1.6	7.9	0.05
PO-00-33640	3	Acueducto Sinai	1016808	1350408	Pozo	Subterranea	61	Well	M-33640	-73.9251	7.76478	0.0027	18	100	0.1	61	0.1	4	0.1793	0.8333	0.003	0.05	0.05	1.5	0.05	9	45	7	0.05	0.06	0.0005	1	0.1	0.01	0.01	0.002	2.4	7.43	0.05
PO-00-33631	3	Acueducto Socorro	1018347	1328993	Pozo	Subterranea	85	Well	M-33631	-73.9112	7.57114	0.002	2	9	0.1	7	0.1	1	0.025	0.5	0.003	0.05	0.05	0.5	0.05	3500	68	8	0.05	0.01	0.0005	2.9	0.1	0.01	0.01	0.002	1.4	7.21	0.05
PO-04-33024	1	Acueducto Tamalameque	1028461	1471180	Pozo	Subterranea	80	Well	M-33024	-73.8188	8.85671	0.0031599	24	37	0.05	88	0.1	7	0.025	0.25	0.0015	0.05	0.0613	69.3	0.025	9	790	6	0.025	0.01	0.0005	30.3	0.05	0.005	0.01	0.002	19	5.66	0.025
PO-00-33219	2	Acueducto Tamalameque	1028461	1471180	Pozo	Subterranea	80	Well	M-33219	-73.8188	8.85671	0.0024086	15	25	0.1	55	0.1	4	0.1	0.5	0.003	0.05		70.1	0.1343	32	3100	5	0.05	0.04	0.0005	17.2	0.1	0.001	0.01	0.002	30.3	5.6	0.0146417
PO-00-33509	3	Acueducto Tamalameque	1028461	1471180	Pozo	Subterranea	80	Well	M-33509	-73.8188	8.85671																											5.6
PO-00-33337	2	Acueducto Terraplen	1046350	1363055	Pozo	Subterranea	45	Well	M-33337	-73.6572	7.87895	0.0023591	8	129	0.1	36	0.1	4	0.1	0.5	0.003	0.05	0.003	0.6	0.05	210	9200	7	0.05	0.3	0.0005	0.1	0.1	0.001	0.01		0.3	7.96	0.01
PO-00-33550	3	Acueducto Terraplen	1046350	1363055	Pozo	Subterranea	45	Well	M-33550	-73.6572	7.87895	0.002	6	142	0.1	34	0.1	4	0.025	0.5	0.003	0.05	0.05	0.84	0.05	9200	16000	10	0.05	0.33	0.0005	0.35	0.1	0.01	0.01	0.002	0.55	7.54	0.05
PO-17-33040	1	Acueducto Torcoroma	1054415	1369685	Pozo	Subterranea	60	Well	M-33040	-73.584	7.93882	0.0064235	16	108	0.05	48	0.1	2	0.025	0.25	0.0015	0.05	0.25	0.8	0.025	20	16000	7	0.025	0.15	0.0005	0.05	0.05	0.001	0.01	0.002	0.7	7.38	0.025
PO-00-33267	2	Acueducto Torcoroma	1054415	1369685	Pozo	Subterranea	60	Well	M-33267	-73.584	7.93882	0.002	18	110	0.1	68	0.1	6	0.1	0.5		0.05	0.003	0.7	0.05	20	490	10	0.05	0.15	0.0005	0.1	0.1	0.001	0.01	0.002	1.5	7.13	0.01
PO-00-33412	2	Acueducto Totumal	1.05331e+06	1.40478e+06	Otro	Lluvia	0	Tap	M-33412	-73.5937	8.25615	0.002	33	100		108	0.1	6	0.1	0.002	0.003	0.05	0.003	3.6	0.05	9	9	8	0.05	0.1	0.0005	2.9	0.1		0.01	0.002	26.4	7.67	0.001
PO-00-33588	3	Acueducto Vda La Tigra	1066070	1318581	Pozo	Subterranea	130	Well	M-33588	-73.4789	7.47662	0.002	18	81	0.1	63	0.1	4	0.025	0.5	0.003	0.05	0.05	3.7	0.05			10	0.05	0.3	0.0005	13.3	0.1	0.01	0.01	0.002	4.1	7.19	0.05
PO-29-33103	1	Agua Kriss	1029583	1268697	Pozo	Subterranea	80	Well	M-33103	-73.8098	7.02588	0.001	48	180	0.05	161	0.1	10	0.025	0.25	0.0015	0.05	0.025	3	0.025	9	9	7	0.025	0.13	0.0005	2.6	0.05	0.005	0.01	0.002	80.4	7.47	0.025
PO-00-33220	2	Agua Kriss	1029583	1268697	Pozo	Subterranea	80	Well	M-33220	-73.8098	7.02588	0.002	55	184	0.1	178	0.1	10	0.1		0.003	0.05	0.003	2.4	0.05	45	790	20	0.05	0.09	0.0005	0.1	0.1	0.001		0.002	84.7	7.01	0.01
PO-00-33603	3	Agua Kriss	1029583	1268697	Pozo	Subterranea	80	Well	M-33603	-73.8098	7.02588	0.002	45	121	0.1	134	0.1	5	0.025	0.5	0.003	0.05	0.05	1.8	0.05	9	9	9	0.05	0.1	0.0005	2.7	0.1	0.01	0.01	0.002	66.9	6.54	0.05
PO-00-33398	2	Agua Llave P Wilches	1.0199e+06	1.30434e+06	Otro	Lluvia	0	Tap	M-33398	-73.8972	7.3482		8	59	0.1	32	0.5	3	0.1	0.0064907	0.003	0.05	0.003	0.3	0.05	9	9	25	0.05	0.12	0.0005	0.1	0.1	0.001	0.01	0.002	1.2
PO-00-33415	2	Aguachica Casco Urbano	1051811	1411622	Pozo	Subterranea	60	Well	M-33415	-73.6072	8.31802	0.002	26	89		98	0.1	8	0.1	0.0023871	0.003	0.05	0.003	25.8	0.05	45	460	10	0.05	0.08	0.0005	41.9	0.1		0.01	0.002	22.9	6.48	0.001
PO-00-33365	2	Aguas De P Wilches	1018729	1302259	Pozo	Subterranea	68	Well	M-33365	-73.9079	7.32941	0.003065	21	95	0.1	84	0.1	8	0.4	0.5	0.003	0.05	0.003	2	0.05	9	16000	10	0.05	0.14	0.0005	0.1	0.1	0.001	0.01		16.9	6.54	0.01
PO-00-33210	2	Aguas De P Wilches Planta	1019830	1304488	Pozo	Subterranea	120	Well	M-33210	-73.8979	7.34956	0.0043159	6	50	0.1	30	0.2	3	0.1	0.5	0.003	0.05	0.003	0.5	0.05	9	16000	17	0.05	0.09	0.0005	0.9	0.1	0.001	0.01		1.1	6.98	0.01
PO-11-33056	1	Alondra Santa Lucia	1.04844e+06	1.38327e+06	Pozo	Subterranea	60	Well	M-33056	-73.6381	8.06168	0.0050195	21	152	0.05	88	0.1	9	0.17	0.25	0.0015	0.05	0.025	2.4	0.025	20	20	5	0.025	0.12	0.0005	0.2	0.05	0.005	0.01	0.002	2.8	6.82	0.025
PO-11-33036	1	Ardicar SAS	1051228	1410717	Pozo	Subterranea	70	Well	M-33036	-73.6125	8.30984	0.0034198	26	93	0.05	98	0.1	8	0.025	0.25	0.0015	0.05	0.025	27.3	0.025	9	350000	6	0.025	0.1	0.0005	29.9	0.05	0.001	0.01	0.002	21.7	6.43	0.025
PO-00-33294	2	Ardicar SAS	1051228	1410717	Pozo	Subterranea	70	Well	M-33294	-73.6125	8.30984	0.0025757	27	90	0.1	99	0.1	8	0.1	0.5	0.003	0.05	0.05	27.1	0.05	9	9	8	0.05	0.1		0.1	0.1	0.001	0.01	0.002	25.7	6.18	0.01
PO-00-33410	2	Barrancalebrija	1039193	1378066	Pozo	Subterranea	60	Well	M-33410	-73.722	8.01474	0.002	21	77		76	0.1	6	0.1	0.0028341	0.003	0.05	0.003	36.1	0.05	20	1300	10	0.05	0.05	0.0005	14.3	0.1		0.01	0.002	9.9	7.47	0.001
PO-11-33051	1	Barrancalebrija	1039525	1377690	Pozo	Subterranea	90	Well	M-33051	-73.719	8.01133	0.00398	16	75	0.05	76	0.1	9	0.025	0.25	0.0015	0.05	0.025	34.1	0.025	68	790	6	0.025	0.07	0.0005	13.2	0.1	0.005	0.01	0.002	9.9	7.17	0.025
PO-00-33233	2	Barrancalebrija	1039525	1377690	Pozo	Subterranea	90	Well	M-33233	-73.719	8.01133	0.0036099	21	75	0.1	73	0.1	5	0.1	0.5		0.05	0.1	1	20	16000		6	0.05	0.14	0.0005	29.6	0.1	0.001	0.01	0.002	21.8	6.79	0.01
PO-00-33556	3	Barrancalebrija	1039525	1377690	Pozo	Subterranea	90	Well	M-33556	-73.719	8.01133																											7
PO-00-33428	2	Barrio Brisas Del Oriente	1.01822e+06	1.26634e+06	Pozo	Subterranea	60	Well	M-33428	-73.9126	7.00461	0.002	22	53		58	0.1	1	0.1	0.002	0.003	0.05	0.003	2.9	0.05	45	9200	12	0.05	0.03	0.0005	9.8	0.1		0.01	0.002	11.9	7.73	0.001
PO-11-33035	1	Biter	1051970	1399475	Pozo	Subterranea	150	Well	M-33035	-73.6059	8.20819	0.0068931	8	114	0.05	36	0.1	4	0.025	0.25	0.0015	0.05	0.025	0.31	0.025	9	9	13	0.025	0.33	0.0005	0.3	0.05	0.005	0.01	0.002	0.41	7.78	0.025
PO-00-33308	2	Biter	1051970	1399475	Pozo	Subterranea	150	Well	M-33308	-73.6059	8.20819	0.0050721	14	135	0.1	47	0.1	3	0.1	0.5	0.003	0.05	0.05	0.5	0.05	45	230	10	0.05	0.26		0.3	0.1	0.001	0.01	0.002	1	6.51	0.01
PO-00-33527	3	Biter	1051970	1399475	Pozo	Subterranea	150	Well	M-33527	-73.6059	8.20819	0.00415	11	125	0.1	40	0.1	3	0.025	0.5	0.003	0.05	0.05	0.5	0.05			8	0.05	0.41	0.0005	0.6	0.1	0.01	0.01	0.002	0.9	8.07	0.05
PO-00-33244	2	Bocatoma Acueducto Cayumba	1044360	1294586	Manantial	Subterranea	0	Spring	M-33244	-73.6758	7.25988	0.002	2	2	0.0973431	11	0.1	2	0.1	0.5		0.05	0.003	1.3	0.05	45	130	10	0.05	0.02	0.0005	1.2	0.1	0.001	0.01	0.002	0.2	6.16	0.01
PO-00-33618	3	Bocatoma Acueducto Cayumba	1044360	1294586	Manantial	Subterranea	0	Spring	M-33618	-73.6758	7.25988	0.002	1	1	0.1	1	0.1	1	0.025	0.5	0.003	0.05	0.05	0.522	0.05	9	170	9	0.05	0.036	0.0005	0.741	0.1	0.01	0.01	0.002	0.325	6.68	0.05
PO-11-33007	1	Bosque Aguil	1050110	1411139	Manantial	Subterranea	0	Spring	M-33007	-73.6226	8.31367	0.0034198	31	85	0.05	90	0.1	3	0.025	0.25	0.0015	0.05	0.025	30.1	0.025	9	2200	6	0.025	0.11	0.0005	47.3	0.05	0.001	0.01	0.002	23.5	6.03	0.025
PO-11-33007	1	Bosque Aguil	1050110	1411139	Manantial	Subterranea	0	Spring	M-33007	-73.6226	8.31367	0.0034198	31	85	0.05	90	0.1	3	0.025	0.25	0.0015	0.05	0.025	30.1	0.025	9	2200	6	0.025	0.11	0.0005	47.3	0.05	0.001	0.01	0.002	23.5	6.03	0.025
PO-00-33257	2	Bosque Aguil	1050110	1411139	Manantial	Subterranea	0	Spring	M-33257	-73.6226	8.31367	0.0027263	29	99	0.1	115	0.1	10	0.1	0.5	0.003	0.05	0.05	34.6	0.05	20	170	10	0.05	0.13	0.0005	46.4	0.1	0.001	0.01	0.002	30.7	6.14	0.01
PO-00-33501	3	Bosque Aguil	1050110	1411139	Manantial	Subterranea	0	Spring	M-33501	-73.6226	8.31367																											6.01
PO-00-33419	2	Brisas Del Oriente	1.02777e+06	1.27411e+06	Pozo	Subterranea	60	Well	M-33419	-73.8261	7.0748
PO-00-33611	3	Campamento Palma San Rafael	1038152	1287918	Pozo	Subterranea	100	Well	M-33611	-73.7321	7.19963	0.002	2	1	0.1	4	0.1	1	0.025	0.5	0.003	0.05	0.05	1.2	0.05	9	9	10	0.05	0.03	0.0005	7.4	0.1	0.01	0.01	0.002	0.2	4.35	0.05
PO-00-33611	3	Campamento Palma San Rafael	1038152	1287918	Pozo	Subterranea	100	Well	M-33611	-73.7321	7.19963	0.002	4	31	0.1	18	0.1	2	0.025	0.5	0.003	0.05	0.05	0.6	0.05	20	78	9	0.05	0.04	0.0005	0.8	0.1	0.01	0.01	0.002	0.6	6.95	0.05
PO-00-33228	2	Campamento Palma San Rafael	1038152	1287918	Pozo	Subterranea	100	Well	M-33228	-73.7321	7.19963	0.002	2	1	0.1	5	0.1	0	0.1	0.5	0.003	0.05	0.05	0.1		45	16000	8	0.05	0.02	0.0005	0.1	0.1	0.001	0.01	0.002	0.1	4.5	0.01
PO-00-33300	2	Campo La Catalina	1042627	1405825	Pozo	Subterranea	60	Well	M-33300	-73.6906	8.2657	0.002	13	132	0.1	41	0.1	2	0.1	0.5	0.003	0.05	0.003	1.18	0.05	40	68	15	0.05	0.12	0.0005	0.1	0.1	0.001	0.01		5.3	7.4	0.01
PO-00-33414	2	Cano El Pital	1.04885e+06	1.41193e+06	Caño	Superficial	0	River	M-33414	-73.6341	8.32087	0.002	34	143		130	0.1	11	0.1	0.002	1	0.05	0.003	29.7	0.05	5400	36.3	14	0.05	0.07	0.0005	24.7	0.1		0.01	0.002	24	8.19	0.001
PO-00-33626	3	Cano Patico	1012975	1295503	Rio	Superficial	0	River	M-33626	-73.96	7.26833																											7.54
PO-21-33089	1	Casa Hogar Rosa Blanca	1053081	1334191	Pozo	Subterranea	53	Well	M-33089	-73.5965	7.6179	0.001	0.5	8	0.05	2	0.1	0.5	0.025	0.25	0.0015	0.05	0.025	0.4	0.025	9	480	6	0.025	0.01	0.0005	2.8	0.05	0.005	0.01	0.002	0.05	5.5	0.025
PO-00-33350	2	Casa Hogar Rosa Blanca	1053081	1334191	Pozo	Subterranea	53	Well	M-33350	-73.5965	7.6179	0.002	3	10	0.1	8	0.1	0	0.1	0.5	0.003	0.05	0.05	2.3	0.05	340	1300	10	0.05	0.02	0.0005	6.3	0.1	0.001	0.01	0.002	0.2	3.83	0.01
PO-16-33098	1	Caserio Garcia Cadena	1031555	1300090	Pozo	Subterranea	40	Well	M-33098	-73.7917	7.30973	0.001	3	36	0.05	16	0.1	2	0.025	0.25	0.0015	0.05	0.025	1.4	0.025	9	240	8	0.025	0.09	0.0005	0.4	0.05	0.005	0.01	0.002	0.3	6.56	0.025
PO-21-33087	1	Caserio Papayal	1048319	1333483	Pozo	Subterranea	76	Well	M-33087	-73.6396	7.61155	0.0071417	18	137	0.05	92	0.2	12	0.025	0.25	0.0015	0.05	0.025	0.4	0.025	220	3500	14	0.025	0.05	0.0005	0.05	0.05	0.005	0.01	0.002	0.5	7.43	0.025
PO-00-33254	2	Caserio Papayal	1048319	1333483	Pozo	Subterranea	76	Well	M-33254	-73.6396	7.61155	0.0082083	26	141	0.1	89	0.1	6	0.1	0.5	0.003	0.05	0.05	0.5	0.05	45	1300	10	0.05	0.07	0.0005	0.4	0.1	0.001	0.01	0.002	0.7	4.16	0.01
PO-00-33655	3	Caserio Papayal	1048319	1333483	Pozo	Subterranea	76	Well	M-33655	-73.6396	7.61155
PO-00-33418	2	Caserio Pto Carreño	1070792	1344727	Pozo	Subterranea	60	Well	M-33418	-73.4358	7.71296	0.002	27	192		126	0.1	14	0.1	0.0030577	0.003	0.05	0.003	0.8	0.05	20	340	15	0.05	0.23	0.0005	0.8	0.1		0.01	0.002	2.6	7.43	0.001
PO-22-33102	1	Caserio Sabaneta	1047656	1304710	Pozo	Subterranea	58	Well	M-33102	-73.6459	7.35139	0.001	2	0.5	0.194	14	0.1	2	0.025	0.25	0.0015	0.05	0.025	5.6	0.025	9	50	8	0.025	0.04	0.0005	19.7	0.05	0.005	0.01	0.002	3.4	4.4	0.025
PO-00-33345	2	Caserio Sabaneta	1047656	1304710	Pozo	Subterranea	58	Well	M-33345	-73.6459	7.35139	0.002	4	10	0.1	18	0.1	2	0.1	0.5	0.003	0.05	0.05	4.9		9	9	7	0.05	0.05	0.0005	16.7	0.1	0.001	0.01	0.002	3.6	4.08	0.01
PO-00-33289	2	Chiquita ABAS	1069451	1302762	ABAS	Subterranea	280	ABAS	M-33289	-73.4485	7.33355	0.0191051	8	129	0.1	39	2.7	4	0.8		1.1	0.05	0.003	0.5	0.05	9	9	20	0.05	0.08	0.0005	0.1	0.1	0.001		0.002	0.3	5.89	0.01
PO-00-33227	2	Cienaga Baquero	1038007	1411960	Cienaga	Superficial	0	Swamp	M-33227	-73.7325	8.3212	0.0022105	12	53	0.382711	50	0.1	5	0.1	0.5		0.05	0.003	2.1	0.05	170	2400	12	0.05	0.12	0.0005	0.5	0.1	0.001	0.01	0.002	5.5	7.44	0.01
PO-00-33227	2	Cienaga Baquero	1038007	1411960	Cienaga	Superficial	0	Swamp	M-33227	-73.7325	8.3212	0.0022105	12	53	0.382711	50	0.1	5	0.1	0.5		0.05	0.003	2.1	0.05	170	2400	12	0.05	0.12	0.0005	0.5	0.1	0.001	0.01	0.002	5.5	7.44	0.01
PO-00-33404	2	Cienaga Baquero	1038007	1411960	Cienaga	Superficial	0	Swamp	M-33404	-73.7325	8.3212	0.002	14	55		50	0.3	4	0.1	0.002	0.003	1	0.003	2	0.05	20	78	45	0.05	0.09	0.0005	0.1	0.1		0.01	0.002	5.6	7.25
PO-00-33536	3	Cienaga Baquero	1038007	1411960	Cienaga	Superficial	0	Swamp	M-33536	-73.7325	8.3212	0.002	23	48	0.1	73	0.1418	3	0.025	0.5	0.003	0.05	0.05	3.3	0.05	6800	7900	100	0.05	0.1	0.0005	2.2	0.1	0.01	0.01	0.002	18	7.48	0.05
PO-23-33121	1	Cienaga Canaletal	1.01744e+06	1.323e+06	Cienaga	Superficial	0	Swamp	M-33121	-73.9195	7.51692	0.001	23	66	0.05	76	0.1	4	0.025	0.25	0.0015	5.8	0.025	6	500	9	9	181.7	4	0.09	0.0005	0.05	0.05	0.005	0.01	0.002	16.5	7.54	0.025
PO-11-33059	1	Cienaga Dona Maria	1042339	1385386	Cienaga	Superficial	0	Swamp	M-33059	-73.6934	8.0809	0.001	20	64	0.497	64	0.4	3	0.025	0.25	0.0015	0.05	0.025	7	0.025	830	2700	90	0.025	0.12	0.0005	1.5	0.05	0.005	0.01	0.002	14.3	8.62	0.025
PO-00-33523	3	Cienaga Dona Maria	1042339	1385386	Cienaga	Superficial	0	Swamp	M-33523	-73.6934	8.0809	0.002	24	63	0.1	75	0.448	3	0.025	0.5	0.003	0.05	0.05	5.1	0.05			35	0.05	0.53	0.0005	3.2	0.1	0.01	0.01	0.002	23.21	7.84	0.05
PO-00-33309	2	Cienaga Dona Maria	1042339	1385386	Cienaga	Superficial	0	Swamp	M-33309	-73.6934	8.0809	0.002	12	46	0.380441	44	1	3	0.1	0.5	0.003	0.05	0.05	1.9		2000	13000	70	0.05	0.11	0.0005	0.6	0.1	0.001	0.01	0.002	4.8	6.75	0.01
PO-00-33309	2	Cienaga Dona Maria	1042339	1385386	Cienaga	Superficial	0	Swamp	M-33309	-73.6934	8.0809	0.002	12	46	0.380441	44	1	3	0.1	0.5	0.003	0.05	0.05	1.9		2000	13000	70	0.05	0.11	0.0005	0.6	0.1	0.001	0.01	0.002	4.8	6.75	0.01
PO-00-33407	2	Cienaga Dona Maria Centro	1042339	1385386	Cienaga	Superficial	0	Swamp	M-33407	-73.6934	8.0809	0.002	16	53		53	0.1	3	0.1	0.002	0.003	0.05	0.003	2.1	0.05	9	9	60	0.05	0.1	0.0005	0.1	0.1		0.01	0.002	7	7.01	0.001
PO-00-33405	2	Cienaga El Contento Centro	1034163	1401096	Cienaga	Superficial	0	Swamp	M-33405	-73.7674	8.223	0.002	15	56		52	0.1	4	0.1	0.002	0.003	0.05	0.003	2.2	0.05	9	9200	45	0.05	0.11	0.0005	0.1	0.1		0.01	0.002	7.7	7.15	0.001
PO-00-33406	2	Cienaga El Contento Entrada	1035331	1403600	Cienaga	Superficial	0	Swamp	M-33406	-73.7568	8.24564	0.002	15	54		54		4	0.1	0.002	0.003	0.05	0.003	1.9	0.05	9	790	45	0.05	0.09	0.0005	0.1	0.1		0.01	0.002	7.1		0.001
PO-00-33646	3	Cienaga El Muneco	1016265	1362060	Cienaga	Superficial	0	Swamp	M-33646	-73.93	7.87014
PO-00-33642	3	Cienaga El Pinal	1020769	1353723	Cienaga	Superficial	0	Swamp	M-33642	-73.8892	7.79474
PO-00-33403	2	Cienaga Juncal	1036683	1410008	Cienaga	Superficial	0	Swamp	M-33403	-73.7445	8.30357	0.002	14	52		46	0.1	3	0.1	0.002	0.003	0.05	0.003	1.9	0.05	20	630	40	0.05	0.09	0.0005	0.1	0.1		0.01	0.002	4.8	7.11
PO-00-33215	2	Cienaga Llanito	1025176	1284457	Cienaga	Superficial	0	Swamp	M-33215	-73.8496	7.16841	0.002	4	17	0.1	21	0.7	2	0.1		0.003	0.05	0.003	0.5	0.05	78	700	45	0.05	0.02	0.0005	0.1	0.1	0.001		0.002	0.7	6.13	0.01
PO-00-33215	2	Cienaga Llanito	1025176	1284457	Cienaga	Superficial	0	Swamp	M-33215	-73.8496	7.16841	0.002	4	17	0.1	21	0.7	2	0.1		0.003	0.05	0.003	0.5	0.05	78	700	45	0.05	0.02	0.0005	0.1	0.1	0.001		0.002	0.7	6.13	0.01
PO-00-33606	3	Cienaga Llanito	1025176	1284457	Cienaga	Superficial	0	Swamp	M-33606	-73.8496	7.16841	0.002	25	62	0.1	97	0.3337	8	0.025	0.5	0.003	0.05	0.1538	7.2	0.05	780	7900	15	0.05	0.08	0.0005	0.4	0.1	0.01	0.01	0.002	27.6	8.03	0.05
PO-00-33581	3	Cienaga Paredes Norte	1037565	1316213	Cienaga	Superficial	0	Swamp	M-33581	-73.7372	7.45548	0.002	8	24	0.1	26	0.1	2	0.025	0.5	0.003	0.05	0.05	3.67	0.05	1100	16000	14	0.05	0.06	0.0005	0.1	0.1	0.01	0.01	0.002	8.2	6.89	0.05
PO-07-33019	1	Cienaga Sahaya	1.03815e+06	1.45778e+06	Cienaga	Superficial	0	Swamp	M-33019	-73.7308	8.73549	0.001	19	65	0.05	58	0.4	2	0.025	0.25	0.0015	0.05	0.025	4	0.025	140	9200	75	0.025	0.26	0.0005	0.05	0.05	0.005	0.01	0.002	24.3	7.51	0.025
PO-29-33104	1	Cienaga San Silvestre	1.02488e+06	1.2776e+06	Cienaga	Superficial	0	Swamp	M-33104	-73.8523	7.10643	0.001	4	14	0.05	12	5	0.0025	0.5	0.25	0.0015	0.05	0.025	1.7	0.025	20	78	30	0.025	0.00125	0.0005	0.005	0.05	0.0025	0.01	0.002	4.6	7.82	0.025
PO-00-33645	3	Cienaga Simiti	1014971	1372192	Cienaga	Superficial	0	Swamp	M-33645	-73.9417	7.96176
PO-00-33393	2	Cienaga Yariri	1020839	1304639	Cienaga	Superficial	0	Swamp	M-33393	-73.8888	7.35092		2	9	0.1	15	0.3	2	0.1	0.002	0.003	0.05	0.003	2.6	0.05	490	3500	55	0.05	0.02	0.0005	0.1	0.1	0.001	0.01	0.002	0.9	6.33
PO-00-33600	3	Cienaga Yariri	1020839	1304639	Cienaga	Superficial	0	Swamp	M-33600	-73.8888	7.35092																											7.96
PO-00-33394	2	Cienaga Yariri Norte	1021658	1305369	Cienaga	Superficial	0	Swamp	M-33394	-73.8813	7.35752		2	12	0.1	10	0.3	1	0.1	0.002	0.003	0.05	0.003	2.7	0.05	1300	5400	55	0.05	0.03	0.0005	0.1	0.1	0.001	0.01	0.002	0.9
PO-00-33395	2	Cienaga Yariri Occidente	1020562	1305139	Cienaga	Superficial	0	Swamp	M-33395	-73.8913	7.35544		2	14	0.1	13	0.5	2	0.1	0.002	0.003	0.05	0.003	2.8	0.05	1700	16000	55	0.05	0.03	0.0005	0.1	0.1	0.001	0.01	0.002	1.3
PO-00-33396	2	Cienaga Yariri Oriente	1022119	1304734	Cienaga	Superficial	0	Swamp	M-33396	-73.8772	7.35177		2	13	0.1	13	0.3	2	0.1	0.002	0.003	0.05	0.003	3	0.05	110	3500	70	0.05	0.03	0.0005	0.1	0.1	0.001	0.01	0.002	0.7
PO-00-33366	2	Cienega De Paredes Sur	1033069	1312579	Cienaga	Superficial	0	Swamp	M-33366	-73.778	7.42265																											7.3
PO-00-33366	2	Cienega De Paredes Sur	1033069	1312579	Cienaga	Superficial	0	Swamp	M-33366	-73.778	7.42265																											7.3
PO-17-35951	1	Corregemiento Candelaria	1053498	1357704	Pozo	Subterranea	120	Well	M-35951	-73.5924	7.8305	0.001	9	138	0.05	28	0.1	1	0.025	0.25	0.0015	0.05	0.025	0.51	0.025	9	390	5	0.025	0.21	0.0005	0.17	0.05	0.001	0.01	0.002	0.38	7.73	0.025
PO-00-33333	2	Corregemiento Candelaria	1053498	1357704	Pozo	Subterranea	120	Well	M-33333	-73.5924	7.8305	0.002	8	143	0.1	24	0.1	1	0.1	0.5	0.003	0.05	0.05	0.5		9	9	5	0.05	0.23	0.0005	0.3	0.1	0.001	0.01	0.002	0.3	7.76	0.01
PO-00-33408	2	Corregimiento Pto Patino	1.04253e+06	1.38596e+06	Pozo	Subterranea	60	Well	M-33408	-73.6916	8.0861	0.002	28	152		191	0.1	30	0.1	0.0021954	0.003	0.05	0.003	34.9	0.05	45	1700	7	0.05	0.06	0.0005	11.9	0.1		0.01	0.002	14.1	7.51	0.001
PO-17-33050	1	Cuatro Bocas	1051968	1374913	Pozo	Subterranea	60	Well	M-33050	-73.6061	7.98611	0.001	22	115	0.05	74	0.1	5	0.025	0.25	0.0015	0.05	0.025	4.4	0.025	20	1100	8	0.025	0.07	0.0005	3.7	0.05	2.78	0.01	0.002	1.7	6.97	0.025
PO-00-33263	2	Cuatro Bocas	1051968	1374913	Pozo	Subterranea	60	Well	M-33263	-73.6061	7.98611	0.0043035	20	136	0.1	77	0.1	6	0.1	0.5	0.003	0.05	0.05	1.9	0.05	170	330	6		0.08	0.0005	1.5	0.1	0.001	0.01	0.002	1.7	6.92	0.01
PO-00-33558	3	Cuatro Bocas	1051968	1374913	Pozo	Subterranea	60	Well	M-33558	-73.6061	7.98611																											7.37
PO-29-33106	1	Dagota	1057666	1280689	Pozo	Subterranea	4	Shallow Well	M-33106	-73.5555	7.1341	0.001	27	80	0.05	72	0.1	1	0.025	0.25	0.0015	0.05	0.025	39	0.025	13000	160000	60	0.025	0.04	0.0005	3.5	0.05	0.005	0.01	0.002	4.5	6.83	0.025
PO-00-33375	2	Dagota	1057666	1280689	Aljibe	Subterranea	4	Shallow Well	M-33375	-73.5555	7.1341	0.002	31	93	0.1	88	0.1	3	0.1	0.5	0.003	0.05	0.05	0.7	0.05	1500	10000	11		0.04	0.0005	0.6	0.1	0.001	0.01	0.002	8.8	6.12	0.01
PO-00-33136	1	Danny Luz	1.01434e+06	1.2625e+06	Pozo	Subterranea	20	Shallow Well	M-33136	-73.9477	6.96994
PO-00-33211	2	ECP 2 ABAS	1020273	1310213	ABAS	Subterranea	298	ABAS	M-33211	-73.8939	7.40132	0.002	8	117	0.1	27	0.1	2	0.1		0.003	0.05	0.003	0.1	0.05			10	0.05	0.08	0.0005	0.1	0.1	0.001		0.002	0.1	8.3	0.01
PO-11-33066	1	EDS El Encanto REUBICADO	1.04837e+06	1.37528e+06	Pozo	Subterranea	60	Well	M-33066	-73.6387	7.98944	0.0053691	16	131	0.05	76	0.1	9	0.11	0.25	0.0015	0.05	0.025	2.2	0.025	9	220	35	0.025	0.33	0.0005	0.05	0.05	0.005	0.01	0.002	0.8	7.4	0.025
PO-09-33013	1	EDS Los Lagos	1049226	1427521	Pozo	Subterranea	100	Well	M-33013	-73.6305	8.4618	0.37343	38	257	0.05	131	0.1	9	0.025	0.25	0.0015	0.05	0.25	1	0.025	78	790	8	0.025	0.11	0.0005	1.6	0.05	0.001	0.01	0.002	1.7	7.09	0.025
PO-00-33256	2	EDS Los Lagos	1049226	1427521	Pozo	Subterranea	100	Well	M-33256	-73.6305	8.4618	0.0023467	40	248	0.1	148	0.1	11	0.1	0.5	0.003	0.05	0.05	17.4		9	112	9	0.05	0.04	0.0005	0.5	0.1	0.001	0.01	0.002	0.8	7	0.01
PO-00-33507	3	EDS Los Lagos	1049226	1427521	Pozo	Subterranea	60	Well	M-33507	-73.6305	8.4618																											7.11
PO-09-33014	1	EDS Petromil Besote	1.04824e+06	1.43085e+06	Pozo	Subterranea	60	Well	M-33014	-73.6394	8.49192	0.001	13	64	0.05	64	0.1	8	0.025	0.25	0.0015	0.05	0.25	2.8	0.025	9	1700	6	0.025	0.21	0.0005	0.1	0.05	0.001	0.01	0.002	10.5	6.02	0.025
PO-07-33017	1	EDS Petromil Pelaya	1.04639e+06	1.45112e+06	Pozo	Subterranea	60	Well	M-33017	-73.656	8.67517	0.0038179	51	143	0.05	139	0.1	2	0.025	0.25	0.0015	0.05	0.025	1.7	0.025	9	110	8	0.025	0.05	0.0005	4.4	0.05	0.005	0.01	0.002	2.7	6.83	0.025
PO-00-33269	2	EDS Petrovial	1.05625e+06	1.3883e+06	Pozo	Subterranea	60	Well	M-33269	-73.5672	8.1071																											6.48
PO-11-33031	1	El Faro	1.05099e+06	1.40009e+06	Pozo	Subterranea	70	Well	M-33031	-73.6148	8.21375	0.0064317	13	75	0.699	48	1	4	0.025	0.25	0.0015	0.05	0.025	3	0.025	9	170	100	0.025	0.09	0.0005	9.1	0.05	0.005	4.5318	0.002	0.1	6.3	0.025
PO-00-33305	2	El Faro	1.05099e+06	1.40009e+06	Pozo	Subterranea	70	Well	M-33305	-73.6148	8.21375	0.0048338	10	73	0.1	34	0.1	2	0.1	0.5	0.003	0.05	0.05	3.3	0.05	9	3500	11	0.05	0.14		9	0.1	0.001	0.01	0.002	0.1	6.39	0.01
PO-11-33032	1	El Juncal 1	1051664	1398462	Pozo	Subterranea	110	Well	M-33032	-73.6086	8.19904	0.0073126	16	117	0.05	74	0.1	8	0.025	0.25	0.0015	0.05	0.025	11	0.025	9	210	6	0.025	0.15	0.0005	6.1	0.05	0.005	0.01	0.002	1.8	6.56	0.025
PO-00-33319	2	El Juncal 1	1051664	1398462	Pozo	Subterranea	110	Well	M-33319	-73.6086	8.19904	0.0056534	12	109	0.1	52	0.1	5	0.1	0.5		0.05	0.003	1.6	0.05	9	330	8	0.05	0.23	0.0005	1.3	0.1	0.001	0.01	0.002	1.6	6.86	0.01
PO-00-33520	3	El Juncal 1	1051664	1398462	Pozo	Subterranea	110	Well	M-33520	-73.6086	8.19904	0.0037	18	128	0.1	64	0.1	5	0.025	0.5	0.003	0.05	0.05	4.5	0.05	9	78	7	0.05	0.25	0.0005	2.9	0.1	0.01	0.01	0.002	2.2	7.06	0.05
PO-00-33521	3	El Juncal 2	1051774	1398511	Pozo	Subterranea	60	Well	M-33521	-73.6077	8.19948	0.0037	12	105	0.32	45	0.1	4	0.025	0.5	0.003	0.05	0.05	1.54	0.05	9	9	6	0.05	0.31	0.0005	1.35	0.1	0.01	0.01	0.002	1.93	7.11	0.05
PO-29-33113	1	El Llanito	1.02504e+06	1.28405e+06	Aljibe	Subterranea	8	Shallow Well	M-33113	-73.8508	7.16469	0.001	0.5	7	0.005	4	0.1	1	0.025	0.25	0.0015	0.05	0.025	10.5	0.025	9	9	6	0.025	0.03	0.0005	15.4	0.05	0.005	0.01	0.002	0.6	4.81	0.025
PO-00-33385	2	El Llanito	1.02504e+06	1.28405e+06	Aljibe	Subterranea	11	Shallow Well	M-33385	-73.8508	7.16469		19	45		76	0.1	7	0.5			0.05		44.4		2400	16000	11		3		73.4	0.1				4.5	6.18
PO-11-33064	1	El Paraiso Agroince	1055769	1388450	Pozo	Subterranea	60	Well	M-33064	-73.5715	8.10847	0.0041946	16	122	0.05	62	0.1	5	0.025	0.25	0.0015	0.05	0.025	3.2	0.025	9	270	6	0.025	0.24	0.0005	0.5	0.05	0.005	0.01	0.002	2.9	7.48	0.025
PO-16-33117	1	Escuela Caserio	1.02083e+06	1.31148e+06	Pozo	Subterranea	9	Shallow Well	M-33117	-73.8888	7.41273	0.001	62	216	0.05	187	0.1	8	0.48	0.25	0.0015	0.05	0.025	3.4	0.025	10000	25000	10	0.025	0.16	0.0005	0.05	0.05	0.005	0.01	0.002	1.5	7.1	0.025
PO-00-33661	3	Escuela Caserio	1.02083e+06	1.31148e+06	Pozo	Subterranea	9	Shallow Well	M-33661	-73.8888	7.41273
PO-16-33118	1	Escuela Vda	1.02133e+06	1.31616e+06	Pozo	Subterranea	7	Shallow Well	M-33118	-73.8843	7.4551	0.0080237	24	108	0.05	92	0.5	8	0.51	0.25	0.0015	0.05	0.025	3.8	0.025	9	9	35	0.025	0.25	0.0005	0.05	0.05	0.005	0.01	0.002	0.05	6.78	0.025
PO-22-33081	1	Espusato	1064803	1308884	Pozo	Subterranea	125	Well	M-33081	-73.4905	7.38896	0.001	1	13	0.005	2	0.1	1	0.025	0.25	0.0015	0.05	0.025	0.6	0.025	9	230	6	0.025	0.03	0.0005	2.8	0.1	0.005	0.01	0.002	1.3	5.81	0.025
PO-00-33279	2	Espusato	1064803	1308884	Pozo	Subterranea	125	Well	M-33279	-73.4905	7.38896	0.002	1	10	0.1	5		1		0.5	0.003	0.05	0.05	0.8	0.05	9	20	11	0.05	0.09	0.0005	3.5	0.1		0.01	0.002	0.8	5.4	0.01
PO-00-33592	3	Espusato	1064803	1308884	Pozo	Subterranea	125	Well	M-33592	-73.4905	7.38896	0.002	1	19	0.1	3	0.1	1	0.025	0.5	0.003	0.05	0.05	0.7	0.05			8	0.05	0.02	0.0005	3.6	0.1	0.01	0.01	0.002	0.6	5.2	0.05
PO-00-33593	3	Espusato II Estadio	1063985	1309271	Pozo	Subterranea	100	Well	M-33593	-73.498	7.39246	0.0016	1	11	0.1	3	0.1	1	0.025	0.5	0.003	0.05	0.05	0.9	0.05			7	0.05	0.02	0.0005	5.8	0.1	0.01	0.01	0.002	2.5	7.14	0.05
PO-22-33090	1	Establecimiento Villa Luz	1.05635e+06	1.29401e+06	Pozo	Subterranea	22	Shallow Well	M-33090	-73.5672	7.25453	0.0046663	2	56	0.05	36	1.4	8	0.16	0.25	0.0015	0.05	0.025	0.2	0.025	9	790	40	0.025	0.1	0.0005	0.05	0.05	0.005	0.01	0.002	1.3	6.35	0.025
PO-00-33231	2	Ferrocarril Gamarra	1039337	1414204	Pozo	Subterranea	80	Well	M-33231	-73.7204	8.34148	0.0047122	6	120	0.404663	25	0.1	2	0.1	0.5	0.003	0.05		7.8	0.05	9	82	55	0.05	0.09	0.0005	4.5	0.1	0.001	0.01	0.002	3.8	6.78	0.01
PO-00-33534	3	Ferrocarril Gamarra	1039337	1414204	Pozo	Subterranea	80	Well	M-33534	-73.7204	8.34148	0.0033	3	116	0.1	13	0.1	1	0.025	0.5	0.003	0.05	0.05	6.4	0.05			80	0.05	0.09	0.0005	2.6	0.1	0.01	0.01	0.002	2.9	7.09	0.05
PO-00-33336	2	Finca Bellas Palmas	1060272	1365518	Pozo	Subterranea	50	Well	M-33336	-73.5309	7.90107	0.0034242	13	99	0.1	62	0.1	7	0.3	0.5	0.003	0.05		2.6	0.05	20	20	6	0.05	0.14	0.0005	1.3	0.1	0.001	0.01	0.002	4.9	6.19	0.01
PO-00-33552	3	Finca Bellas Palmas	1060272	1365518	Pozo	Subterranea	50	Well	M-33552	-73.5309	7.90107	0.0036	15	99	0.1	76	0.1	10	0.162	0.5	0.003	0.05	0.05	5.66	0.05	9	430	8	0.05	0.33	0.0005	1.3	0.1	0.01	0.01	0.002	6.77	7.4	0.05
PO-16-33130	1	Finca Bellavista	1.04313e+06	1.29766e+06	Pozo	Subterranea	60	Well	M-33130	-73.6869	7.28772	0.001	2	24	0.05	14	0.1	2	0.025	0.25	0.0015	0.05	0.025	2.8	0.025	40	70	7	0.025	0.04	0.0005	2.4	0.05	0.005	0.01	0.002	0.4	5.96	0.025
PO-00-33359	2	Finca Buenos Aires I	1068278	1304017	Pozo	Subterranea	33	Well	M-33359	-73.4591	7.34491	0.002	2	16	0.1	14	0.1	0.1	0.025	0.5	0.003	1	0.05	0.7	0.05	1300	9200	11	0.05	0.14	0.0005	0.1	1	0.1	1		1.5	4.54	0.05
PO-00-33585	3	Finca Buenos Aires I	1068278	1304017	Pozo	Subterranea	33	Well	M-33585	-73.4591	7.34491	0.002	2	13	0.1	3	0.1	1	0.025	0.5	0.003	0.05	0.05	0.4	0.05			7	0.05	0.02	0.0005	0.8	0.1	0.01	0.01	0.002	0.7		0.05
PO-00-33555	3	Finca Campo Alegre	1065506	1370086	Pozo	Subterranea	50	Well	M-33555	-73.4834	7.94231	0.0022	15	100	0.1	77	0.1	10	0.025	0.5	0.003	0.05	0.05	2.26	0.05	1700	16000	7	0.05	0.34	0.0005	4.26	0.1	0.01	0.01	0.002	3.29	7.46	0.05
PO-00-33332	2	Finca Campo Alegre	1065506	1370086	Pozo	Subterranea	50	Well	M-33332	-73.4834	7.94231	0.0021857	15	105	0.1	77	0.1	9	0.1	0.5	0.003	0.05	0.05	2		20	790	6	0.05	0.31	0.0005	6.2	0.1	0.001	0.01	0.002	3.4	7.15	0.01
PO-00-33356	2	Finca Capitolio	1041994	1315218	Pozo	Subterranea	32	Well	M-33356	-73.6971	7.44645	0.002	1	1	0.1	89	0.1	2	0.1	0.5	0.003	0.05		0.3	0.05	9	270	8	0.05	0.02	0.0005	5.7	0.1	0.001	0.01	0.002	0.1	4.65	0.01
PO-00-33579	3	Finca Capitolio	1041994	1315218	Pozo	Subterranea	32	Well	M-33579	-73.6971	7.44645	0.002	1	1	0.1	4	0.1	1	0.025	0.5	0.003	0.05	0.05	0.27	0.05	9	68	11	0.05	0.02	0.0005	3.4	0.1	0.01	0.01	0.002	0.1	4.36	0.05
PO-00-33326	2	Finca Cartagena	1072451	1356689	Pozo	Subterranea	8	Shallow Well	M-33326	-73.4206	7.82109	0.002	9	24	0.1	30	0.1	2	0.1	0.5	0.003	0.05	0.05	9.6	0.05			50	0.05	0.08	0.0005	16.1	0.1	0.001	0.01	0.002	0.2	6.13	0.01
PO-22-33085	1	Finca Casa Nueva	1.0591e+06	1.32487e+06	Pozo	Subterranea	60	Well	M-33085	-73.542	7.53354	0.0040261	10	98	0.05	52	1.2	7	0.37	0.25	0.0015	0.05	0.025	1.35	0.025	20	490	25	0.025	0.12	0.0005	0.05	0.05	0.005	0.01	0.002	0.8	6.78	0.025
PO-18-33069	1	Finca Costa Azul	1.07259e+06	1.35488e+06	Pozo	Subterranea	100	Well	M-33069	-73.4193	7.8047	0.001	32	298	0.05	137	0.1	14	0.025	0.25	0.0015	0.05	0.025	3.3	0.025	9	16000	5	0.025	0.67	0.0005	1.1	0.05	0.005	0.01	0.002	13.6	7.35	0.025
PO-00-33376	2	Finca El Bosque	1039779	1286021	Manantial	Subterranea	0	Spring	M-33376	-73.7174	7.18247	0.002	1	10	0.1	10	0.3	2	0.1	0.5	0.003	0.05	0.05	0.3		220	9200	60	0.05	0.02	0.0005	0.3	0.1	0.001	0.01	0.002	0.5	5.45	0.01
PO-00-33357	2	Finca El Diamante	1055354	1335129	Pozo	Subterranea	25	Shallow Well	M-33357	-73.5759	7.62636	0.002	2	24	0.1	12	0.1	2	0.1	0.5	0.003	0.05	0.05	0.9	0.05	9	9	11	0.05	0.03	0.0005	2.2	0.1	0.001	0.01	0.002	0.1	4.34	0.01
PO-00-33538	3	Finca El Diamante	1055354	1335129	Pozo	Subterranea	25	Shallow Well	M-33538	-73.5759	7.62636	0.0039	4	39	0.1	17	0.1	2	0.025	0.5	0.003	0.05	0.05	0.4	0.05	1100	1700	12	0.05	0.1	0.0005	0.4	0.1	0.01	0.01	0.002	0.3	6.76	0.05
PO-18-33068	1	Finca El Libano	1074785	1351846	Pozo	Subterranea	60	Well	M-33068	-73.3995	7.77727	0.0026706	26	190	0.05	105	0.1	10	0.025	0.25	0.0015	0.05	0.025	3.1	0.025	120	470	6	0.025	0.29	0.0005	0.47	0.05	0.005	0.01	0.002	9.3	7.23	0.025
PO-00-33328	2	Finca El Libano	1074785	1351846	Pozo	Subterranea	60	Well	M-33328	-73.3995	7.77727	0.0032657	21	154	0.1	126	0.1	18	0.1	0.5	0.003	1	0.05	3.9	0.05	9	9	5	0.05	0.41	0.0005	0.6	0.1	0.001	0.01	0.002	14.4	6.49	0.01
PO-11-33033	1	Finca El Parlamento	1048400	1400755	Pozo	Subterranea	60	Well	M-33033	-73.6382	8.2198	0.00286	6	216	0.05	24	0.1	2	0.025	0.25	0.0015	0.05	0.025	10.1	0.025	20	3500	7	0.025	0.83	0.0005	0.1	0.1	0.005	0.01	0.002	9.6	8.08	0.025
PO-00-33304	2	Finca El Parlamento	1048400	1400755	Pozo	Subterranea	50	Well	M-33304	-73.6382	8.2198	0.0023708	11	250	0.1	33	0.1	1	0.1		0.003	0.05	0.003	9.3	0.05	20	2200	12	0.05	0.72	0.0005	0.2	0.1	0.001		0.002	8.3	8.04	0.01
PO-00-33278	2	Finca El Porvenir	1063577	1365160	Pozo	Subterranea	50	Well	M-33278	-73.501	7.8978	0.00917225	22	110	0.1	91	0.1	9	0.4	0.5	0.003	0.05		5.3	0.05	9	330	8	0.05	0.4	0.0005	0.3	0.1	0.001	0.01	0.002	8.1	6.6	0.01
PO-00-33554	3	Finca El Porvenir	1063577	1365160	Pozo	Subterranea	50	Well	M-33554	-73.501	7.8978	0.002	23	123	0.1	118	0.1	15	1.3355	0.5	0.003	0.05	0.05	14.86	0.05	790	16000	9	0.05	0.51	0.0005	0.1	0.1	0.01	0.01	0.002	7.38	7.35	0.05
PO-00-33346	2	Finca El Progreso	1049918	1329087	Pozo	Subterranea	50	Well	M-33346	-73.6252	7.57179	0.0040063	14	132	0.1	80	0.4	11	0.1	0.5	1	0.05	0.003	0.4	0.05	20	68	50	0.05	0.08	0.0005	0.1	0.1	0.001	0.01		0.6	4.73	0.01
PO-00-33574	3	Finca El Progreso	1049918	1329087	Pozo	Subterranea	50	Well	M-33574	-73.6252	7.57179	0.0013	16	18	133	83	0.1	11	0.025	0.682281	0.003	0.05	0.05	0.5	0.05	9	310	18	0.05	0.07	0.0005	0.1	0.1	0.01	0.01	0.002	0.1	7.79	0.05
PO-00-33266	2	Finca El Recuerdo	1052556	1377220	Pozo	Subterranea	32	Well	M-33266	-73.6008	8.00696	0.0022105	20	279	0.1	109	0.1	14	0.4	0.5	0.003	0.05	0.05	17.6	0.05	1100	5400	40		0.58	0.0005	0.1	0.1	0.001	0.01	0.002	3.8	6.84	0.01
PO-00-33563	3	Finca El Recuerdo	1052556	1377220	Pozo	Subterranea	32	Well	M-33563	-73.6008	8.00696	0.0019	12	85	0.1	71	0.1	10	0.3625	0.5	0.003	0.05	0.05	4.6	0.05	16000	16000	12	0.05	0.54	0.0005	0.1	0.1	0.01	0.01	0.002	2.6	6.72	0.05
PO-22-33101	1	Finca El Saman	1.05044e+06	1.29957e+06	Pozo	Subterranea	60	Well	M-33101	-73.6207	7.30493	0.001	0.5	6	0.05	4	0.1	1	0.025	0.25	0.0015	0.05	0.025	1.9	0.025	9	100	7	0.025	0.02	0.0005	3.6	0.05	0.005	0.01	0.002	1	5.17	0.025
PO-11-33034	1	Finca El Triunfo	1.04925e+06	1.39573e+06	Pozo	Subterranea	110	Well	M-33034	-73.6306	8.17438	0.00209	10	186	0.05	34	0.1	2	0.025	0.25	0.0015	0.05	0.025	4.3	0.025	20	61	8	0.025	0.38	0.0005	0.3	0.1	0.005	0.01	0.002	10	7.97	0.025
PO-00-33245	2	Finca Isla Bonita	1044997	1290078	Pozo	Subterranea	45	Well	M-33245	-73.6701	7.21911	0.002	56	311	0.1	274	0.1	33	0.1	0.5	0.003		0.1	0.05	28	9	78	65	0.05	0.25	0.0005	0.1	0.1	0.001	0.01	0.002	0.8	6.99	0.01
PO-00-33273	2	Finca Jamaica	1058393	1315629	Pozo	Subterranea	40	Well	M-33273	-73.5485	7.45002	0.0037424	2	36	0.1	13	0.1	2	0.1	0.5	0.003	0.05	0.05	1	0.05	9	330	7		0.08	0.0005	0.2	0.1	0.001	0.01	0.002	0.8	4.61	0.01
PO-00-33597	3	Finca Jamaica	1058393	1315629	Pozo	Subterranea	42	Well	M-33597	-73.5485	7.45002	0.03	1	33	0.1	8	0.1	1	0.025	0.5	0.003	0.05	0.05	0.4	0.05	20	130	10	0.05	0.1	0.0005	0.2	0.1	0.01	0.01	0.002	0.7		0.05
PO-11-33028	1	Finca Japo	1.04667e+06	1.39835e+06	Pozo	Subterranea	60	Well	M-33028	-73.6539	8.19806	0.0024908	40	386	0.05	217	0.1	42	0.025	0.25	0.0015	0.05	0.025	16.2	0.025	9	790	6	0.025	1.7	0.0005	1.2	0.05	0.005	0.01	0.002	11.6	7.07	0.025
PO-30-33109	1	Finca La Cabana	1.04899e+06	1.26759e+06	Pozo	Subterranea	72	Well	M-33109	-73.6341	7.01579	0.001	4	196	0.005	20	0.1	2	0.025	0.25	0.0015	0.05	0.025	0.68	0.025	9	400	6	0.025	0.31	0.0005	0.05	0.05	0.005	0.01	0.002	24.4	7.79	0.025
PO-00-33255	2	Finca La Cabana	1.04899e+06	1.26759e+06	Pozo	Subterranea	72	Well	M-33255	-73.6341	7.01579	0.002		203	0.1	146	0.1	21	0.1	0.5	24	0.05	0.003	5.1	0.05			6	0.05	0.22	0.0005	0.1	0.1	0.001	0.01	0.002	22	7.54	0.01
PO-00-33223	2	Finca La Esmeralda I	1036216	1281984	Manantial	Subterranea	0	Spring	M-33223	-73.7497	7.14599		3	17	0.1	11	0.6	1	0.1	0.002	0.003	0.05	0.003	0.6	0.05	2000	24000	90	0.05	0.12	0.0005	0.1	0.1	0.001	0.01	0.002	0.3	6.6
PO-18-33077	1	Finca La Esperanza I	1065850	1357264	Pozo	Subterranea	40	Well	M-33077	-73.4805	7.82638	0.0039265	13	123	0.005	64	0.2	8	0.15	0.25	0.0015	0.05	0.025	0.5	0.025	9	68	7	0.025	0.11	0.0005	0.05	0.05	0.005	0.01	0.002	0.3	6.54	0.025
PO-00-33281	2	Finca La Esperanza I	1065850	1357264	Pozo	Subterranea	40	Well	M-33281	-73.4805	7.82638	0.0033911	19	156	0.1	107	0.1	15	1.1	0.5	0.003	0.05	0.05	2.8	0.05	220	4300	20		0.48	0.0005	0.1	0.1	0.001	0.01	0.002	2.6	6.5	0.01
PO-00-33544	3	Finca La Esperanza I	1065850	1357264	Pozo	Subterranea	40	Well	M-33544	-73.4805	7.82638																											6.83
PO-22-33094	1	Finca La Esperanza II	1.05319e+06	1.30619e+06	Pozo	Subterranea	60	Well	M-33094	-73.5957	7.36476	0.001	1	0.5	0.14	6	0.1	1	0.025	0.25	0.0015	0.05	0.025	2.4	0.025	9	800	6	0.025	0.01	0.0005	10.4	0.05	0.005	0.01	0.002	0.9	4.28	0.025
PO-00-33377	2	Finca La Excelencia	1.05324e+06	1.26848e+06	Pozo	Subterranea	40	Well	M-33377	-73.5956	7.02378	0.002	25	181	0.1	81	0.1	4	0.1	0.5	0.003	0.05		3.6	0.05	330	1700	11	0.05	0.83	0.0005	1.7	0.1	0.001	0.01	0.002	487	7.82	0.01
PO-30-33110	1	Finca La Excelencia	1.05324e+06	1.26848e+06	Pozo	Subterranea	40	Well	M-33110	-73.5956	7.02378	0.001	23	149	0.005	66	0.23	2	0.025	0.25	0.0015	0.05	0.025	3	16000	1700	9	1250	6	0.91	0.0005	2.6	0.1	0.005	0.01	0.002	561.2	8.18	0.025
PO-00-33341	2	Finca La Floresta	1055749	1311631	Pozo	Subterranea	80	Well	M-33341	-73.5725	7.41389	0.002	2	5	0.1	14	0.1	2	0.1	0.5	0.003	0.05		0.2	0.05	9	2400	10	0.05	0.02	0.0005	1.9	0.1	0.001	0.01	0.002	0.4	4.51	0.01
PO-00-33582	3	Finca La Floresta	1055749	1311631	Pozo	Subterranea	60	Well	M-33582	-73.5725	7.41389	0.002	1	1	0.1	2	0.1	1	0.025	0.5	0.003	0.05	0.05	0.62	0.05	9	40	8	0.05	0.03	0.0005	1.53	0.1	0.01	0.01	0.002	1.25	5.24	0.05
PO-16-33134	1	Finca La Florida	1027645	1307987	Pozo	Subterranea	7	Shallow Well	M-33134	-73.8271	7.38116	0.001	9	24	0.05	26	0.1	1	0.025	0.25	0.0015	0.05	0.025	4.3	0.025	20	50	11	0.025	0.02	0.0005	3.7	0.05	0.005	0.01	0.002	0.9	6.19	0.025
PO-00-33367	2	Finca La Florida	1027645	1307987	Aljibe	Subterranea	7	Shallow Well	M-33367	-73.8271	7.38116	0.002	8	23	0.126864	29	0.1	2	0.1	0.5	0.003	0.05	0.05	12.2	0.05	9	59	8		0.04	0.0005	7.1	0.1	0.001	0.01	0.002	0.4	5.34	0.01
PO-00-33380	2	Finca La Isla	1049270	1284608	Manantial	Subterranea	0	Spring	M-33380	-73.6315	7.16962	0.002	1	10	0.1	11	0.2	2	0.1	0.5		0.05	0.003	0.3	0.05	78	310	45	0.05	0.02	0.0005	0.1	0.1	0.001	0.01	0.002	0.1	5.67	0.01
PO-00-33325	2	Finca La Liberada	1.07306e+06	1.36078e+06	Pozo	Subterranea	34	Well	M-33325	-73.415	7.85804	0.002	6	46	0.1	21	0.1	2	0.1	0.5	0.003	0.05	0.05	8.4	0.05	490	2400	9	0.05	0.07	0.0005	1.7	0.1	0.001	0.01	0.002	3.7	7.05	0.01
PO-11-33011	1	Finca La Maria	1041541	1413032	Pozo	Subterranea	90	Well	M-33011	-73.7004	8.33087	0.0057	16	112	0.05	68	0.1	7	0.025	0.25	0.0015	0.05	0.25	0.3	0.025	3500	9200	8	0.025	0.07	0.0005	1.1	0.05	0.001	0.01	0.002	0.5	6.49	0.025
PO-00-33236	2	Finca La Maria	1041541	1413032	Pozo	Subterranea	90	Well	M-33236	-73.7004	8.33087	0.005	15	121	0.1	53	0.1	4	0.1	0.5	0.003	0.05		15.2	0.0893	790	2400	6	0.05	0.12	0.0005	11.4	0.1	0.001	0.01	0.002	2	6.64	0.01
PO-00-33532	3	Finca La Maria	1041541	1413032	Pozo	Subterranea	90	Well	M-33532	-73.7004	8.33087
PO-00-33636	3	Finca La Original	1014902	1339135	Pozo	Subterranea	70	Well	M-33636	-73.9424	7.66285	0.003	9	50	0.1	40	0.1	4	0.025	0.5	0.003	0.05	0.0487	0.3	0.05	20	5400	11	0.05	0.1	0.0005	0.1	0.1	0.01	0.01	0.002	1.4	6.49	0.05
PO-00-33287	2	Finca La Pradera	1068083	1356661	Pozo	Subterranea	53	Well	M-33287	-73.4602	7.8209	0.0037298	15	124	0.1	60	0.1	5	0.1	0.5	0.003	0.05	0.05	0.5	0.05	9	16000	12		0.12	0.0005	0.4	0.1	0.001	0.01	0.002	0.4	7.24	0.01
PO-00-33543	3	Finca La Pradera	1068083	1356661	Pozo	Subterranea	53	Well	M-33543	-73.4602	7.8209	0.0023	23	133	0.1	131	0.1	18	1.5143	0.5	0.003	0.05	0.05	11.6	0.05	9200	9200	6	0.05	0.51	0.0005	1	0.1	0.01	0.01	0.002	11.5	6.98	0.05
PO-00-33246	2	Finca La Victoria	1045152	1410521	Manantial	Subterranea	0	Spring	M-33246	-73.6676	8.30813	0.0034861	4	51	0.1	27	0.1	4	0.1	0.5	0.003	0.05	0.003	3.1	0.05	78	16000	100	0.05	0.09	0.0005	15.7	0.1	0.001	0.01		0.1	6.19	0.01
PO-00-33503	3	Finca La Victoria	1045152	1410521	Manantial	Subterranea	0	Spring	M-33503	-73.6676	8.30813																											6.15
PO-29-33107	1	Finca La Vitrina	1.04182e+06	1.26272e+06	Pozo	Subterranea	40	Well	M-33107	-73.6991	6.97172	0.001	14	316	0.05	38	0.1	1	0.025	0.25	0.0015	0.05	0.025	0.6	0.025	170	16000	8	0.025	0.26	0.0005	1.7	0.05	0.005	0.01	0.002	33.7	8.31	0.025
PO-16-33125	1	Finca Los Cambulos	1.02782e+06	1.29196e+06	Pozo	Subterranea	6	Shallow Well	M-33125	-73.8256	7.23622	0.001	7	20	0.05	26	0.14	2	0.025	0.25	0.0015	0.05	0.025	8.9	0.025	100	100	9	0.025	0.01	0.0005	3.8	0.05	0.0186	0.01	0.002	3.2	5.94	0.025
PO-00-33355	2	Finca Los Guayabos	1044156	1330758	Pozo	Subterranea	80	Well	M-33355	-73.6774	7.58695	0.0046234	20	154	0.1	104	0.1	13	0.1	0.5	0.003	0.05	0.003	0.5	0.05	9	700	6	0.05	0.08	0.0005	0.1	0.1	0.001	0.01		1.2	4.79	0.01
PO-00-33575	3	Finca Los Guayabos	1044156	1330758	Pozo	Subterranea	73	Well	M-33575	-73.6774	7.58695	0.0043	17	153	0.1	104	0.1	15	0.025	0.5	0.003	0.05	0.05	0.6	0.05	45	16000	10	0.05	0.09	0.0005	0.1	0.1	0.01	0.01	0.002	2.1	8.03	0.05
PO-11-33055	1	Finca Los Guayacanes	1048408	1378950	Pozo	Subterranea	60	Well	M-33055	-73.6384	8.02265	0.0040967	27	52	0.05	94	0.1	6	0.025	0.25	0.0015	0.05	0.025	33.8	0.025	1800	160000	5	0.025	0.05	0.0005	54.5	0.05	0.005	0.01	0.002	8.4	6.18	0.025
PO-00-33313	2	Finca Los Guayacanes	1048408	1378950	Pozo	Subterranea	60	Well	M-33313	-73.6384	8.02265	0.0041301	31	45	0.1	101	0.1	6	0.1	0.5	0.003	0.05		41	0.04725	130	1700	7	0.05	0.07	0.0005	50.1	0.1	0.001	0.01	0.002	7	6.48	0.01
PO-00-33352	2	Finca Los Mangos	1063262	1317750	Pozo	Subterranea	35	Well	M-33352	-73.5044	7.46914	0.002	8	51	0.1	31	0.1	3	0.1	0.5	0.003	1	0.05	3.3	0.05	9	3500	11	0.05	0.11	0.0005	1.8	0.1	0.001	0.01	0.002	4.3	4.76	0.01
PO-00-33589	3	Finca Los Mangos	1063262	1317750	Pozo	Subterranea	35	Well	M-33589	-73.5044	7.46914	0.002	6	35	0.1	23	0.1	2	0.025	0.5	0.003	0.05	0.05	0.2	0.05			8	0.05	0.15	0.0005	3.4	0.1	0.01	0.01	0.002	9.2	7.34	0.05
PO-23-33120	1	Finca Martin Barbosa	1.01616e+06	1.3196e+06	Aljibe	Subterranea	12	Shallow Well	M-33120	-73.9311	7.48621	0.001	1	7	0.05	4	0.1	1	0.025	0.25	0.0015	0.05	0.025	5.5	0.05	9	30	13	0.025	0.02	0.0005	0.1	0.1	0.005	0.01	0.002	0.5	5.1	0.025
PO-00-33368	2	Finca Mirabien	1021301	1316120	Pozo	Subterranea	22	Shallow Well	M-33368	-73.8845	7.45473	0.0084592	24	115	0.1	87	0.3	7	0.4	0.5	0.003	0.05	0.05	4	0.05	330	2400	60	0.05	0.28		0.1	0.1	0.001	0.01	0.002	0.1	6.82	0.01
PO-00-33335	2	Finca Miraflores II	1057577	1365154	Pozo	Subterranea	45	Well	M-33335	-73.5554	7.89781	0.002	6	34	0.1	23	0.1	2	0.1	0.5	0.003	0.05		0.9	0.05	9	45	6	0.05	0.02	0.0005	1.1	0.1	0.001	0.01	0.002	1.7	6.65	0.01
PO-00-33551	3	Finca Miraflores II	1057577	1365154	Pozo	Subterranea	45	Well	M-33551	-73.5554	7.89781	0.002	3	29	0.1	14	0.1	1	0.025	0.5	0.003	0.05	0.05	1.1	0.05	1300	2400	10	0.05	0.02	0.0005	1.04	0.1	0.01	0.01	0.002	1.66	7.19	0.05
PO-18-33078	1	Finca Miraflores San Isidro	1071438	1352068	Pozo	Subterranea	60	Well	M-33078	-73.4299	7.77932	0.0055625	14	142	0.005	72	0.1	9	0.025	0.25	0.0015	0.05	0.025	2.2	0.025	9	940	9	0.025	0.42	0.0005	0.05	0.05	0.005	0.01	0.002	2	6.68	0.025
PO-00-33290	2	Finca Miraflores San Isidro	1071438	1352068	Pozo	Subterranea	60	Well	M-33290	-73.4299	7.77932		14	132	0.1	66	0.1	8	0.1	0.0055327	0.003	0.05	0.003	2.1	0.05	9	330	40	0.05	0.39	0.0005	0.1	0.1	0.001	0.01	0.002	1.8	6.61
PO-00-33542	3	Finca Miraflores San Isidro	1071438	1352068	Pozo	Subterranea	60	Well	M-33542	-73.4299	7.77932																											6.5
PO-00-33226	2	Finca No Te Enganes	1037509	1398022	Aljibe	Subterranea	12	Shallow Well	M-33226	-73.7371	8.19519	0.002	58	452	0.1	338	0.1	47	0.1	0.5	0.003	0.05	0.05	15.9	0.05	20	270	6		0.74	0.0005	0.6	0.1	0.001	0.01	0.002	81.8	7.04	0.01
PO-00-33515	3	Finca No Te Enganes	1037509	1398022	Pozo	Subterranea	12	Shallow Well	M-33515	-73.7371	8.19519	0.002	37	240	0.1	255	0.1	40	0.025	0.5	0.003	0.05	0.05	19.1	0.05	9	230	10	0.05	0.92	0.0005	0.5	0.1	0.01	0.01	0.002	106.3	6.95	0.05
PO-11-33054	1	Finca Palma Sola	1047228	1379390	Pozo	Subterranea	60	Well	M-33054	-73.6491	8.02664	0.0058025	20	100	0.05	72	0.1	5	0.025	0.25	0.0015	0.05	0.025	12	0.025	9	54000	5	0.025	0.09	0.0005	4	0.05	0.005	0.01	0.002	1.7	6.88	0.025
PO-00-33312	2	Finca Palma Sola	1047228	1379390	Pozo	Subterranea	60	Well	M-33312	-73.6491	8.02664	0.0057277	17	121	0.1	63	0.1	5	0.1	0.5	0.003	0.05		9.9	0.05	490	16000	7	0.05	0.1	0.0005	3.3	0.1	0.001	0.01	0.002	1.7	6.8	0.01
PO-00-33576	3	Finca Palo Alto	1040108	1333752	Pozo	Subterranea	20	Shallow Well	M-33576	-73.714	7.61405	0.002	1	9	0.1	2	0.1	1	0.025	0.5	0.003	0.05	0.05	0.3	0.05	9	330	10	0.05	0.02	0.0005	0.4	0.1	0.01	0.01	0.002	0.4	7.86	0.05
PO-00-33358	2	Finca Palo Alto	1040116	1333782	Pozo	Subterranea	20	Shallow Well	M-33358	-73.714	7.61432	0.002	2	13	0.1	11	0.1	1	0.1	0.5	0.003	0.05	0.003	0.3	0.05	40	170	5	0.05	0.02	0.0005	0.3	0.1	0.001	0.01		0.1	5.01	0.01
PO-11-35954	1	Finca San Cayetano	1.05301e+06	1.38301e+06	Pozo	Subterranea	60	Well	M-35954	-73.5966	8.05935	0.0055089	14	96	0.05	62	0.1	7	0.025	0.25	0.0015	0.05	0.025	3.3	0.025	1300	350000	6		0.07	0.0005	8.2	0.05	0.005	0.01	0.002	2.6	6.78	0.025
PO-00-33322	2	Finca San Cayetano	1.05301e+06	1.38301e+06	Pozo	Subterranea	60	Well	M-33322	-73.5966	8.05935	0.0023573	14	99	0.1	53	0.1	4	0.1		1.1	0.05	0.003	7.1	0.05	9	40	7	0.05	0.08	0.0005	0.1	0.1	0.001		0.002	2.7	6.9	0.01
PO-00-33271	2	Finca San Cristobal	1057677	1319462	Pozo	Subterranea	88	Well	M-33271	-73.555	7.48468	0.0042316	7	73	0.1	40	2.1	5	0.2	0.5	0.003	0.05	0.05	0.2	0.05	9	130	7		0.11	0.0005	0.1	0.1	0.001	0.01		175	4.48	0.01
PO-00-33591	3	Finca San Cristobal	1057677	1319462	Pozo	Subterranea	88	Well	M-33591	-73.555	7.48468	0.0031	7	70	0.1	32	2.1113	3	0.2055	0.5	0.003	0.05	0.05	0.2	0.05			20	0.05	0.12	0.0005	0.4	0.1	0.01	0.01	0.002	2	7.11	0.05
PO-21-33091	1	Finca San Fernando	1059487	1334168	Pozo	Subterranea	50	Well	M-33091	-73.5384	7.61763	0.001	1	44	0.05	18	0.1	4	0.48	0.25	0.0015	0.05	0.025	0.6	0.025	9	1100	6	0.025	0.07	0.0005	0.2	0.05	0.005	0.01	0.002	0.05	6.35	0.025
PO-00-33275	2	Finca San Fernando	1059487	1334168	Pozo	Subterranea	50	Well	M-33275	-73.5384	7.61763	0.002074	5	42	0.1	20	0.1	2	0.1	0.5	0.003	0.05	0.05	0.5	0.05	9	9	8	0.05	0.12	0.0005	0.1	0.1	0.001	0.01	0.002	0.1	4.22	0.01
PO-00-33539	3	Finca San Fernando	1059487	1334168	Pozo	Subterranea	50	Well	M-33539	-73.5384	7.61763																											6.55
PO-00-33248	2	Finca San Martin	1046265	1410389	Manantial	Subterranea	0	Spring	M-33248	-73.6575	8.30693	0.0027554	6	61	0.1	30	0.1	3	0.1	0.5	2.2	0.05	0.003	23.9	0.05	110	790	25	0.05	0.1	0.0005	3.9	0.1	0.001	0.01	0.002	5.3	6	0.01
PO-00-33505	3	Finca San Martin	1046265	1410389	Manantial	Subterranea	0	Spring	M-33505	-73.6575	8.30693		8	85		35	1.1399	3	0.2272			0.05		28.1		13000	17000	14		0.12		0.3	0.1				4.3	6.57
PO-00-33283	2	Finca San Miguel	1066867	1367983	Pozo	Subterranea	60	Well	M-33283	-73.4711	7.92328	0.002	28	77	0.1	117	0.1	11	0.5	0.5	0.003	0.05	0.05	4.5	0.05	940	1400	9	0.05	0.24	0.0005	0.1	0.1	0.001	0.01	0.002	59.9	6.44	0.01
PO-00-33545	3	Finca San Miguel	1066867	1367983	Pozo	Subterranea	60	Well	M-33545	-73.4711	7.92328																											6.63
PO-00-33297	2	Finca Santa Maria	1046994	1406345	Aljibe	Subterranea	25	Shallow Well	M-33297	-73.6509	8.27036	0.0067531	9	81	0.1	30	0.1	2	0.1	0.5	0.003	0.05	0.05	3.7	0.05	9	1300	7	0.05	0.3	0.0005	1	0.1	0.001	0.01	0.002	1.3	6.84	0.01
PO-00-33518	3	Finca Santa Maria	1046994	1406345	Pozo	Subterranea	25	Shallow Well	M-33518	-73.6509	8.27036	0.002	11	36	0.1	42	0.1	4	0.025	0.5	0.003	0.05	0.9073	16.3	0.05	330	3500	8	0.05	1.01	0.0005	0.1	0.1	0.01	0.01	0.002	52.1	7.03	0.05
PO-16-33129	1	Finca Santa Monica	1046632	1297845	Pozo	Subterranea	60	Well	M-33129	-73.6552	7.28933	0.001	0.5	0.5	0.05	2	0.2	1	0.025	0.25	0.0015	0.05	0.025	0.5	0.025	9	140	8	0.025	0.04	0.0005	4.3	0.05	0.005	0.01	0.002	0.2	4.38	0.025
PO-00-33249	2	Finca Santa Monica	1046632	1297845	Pozo	Subterranea	60	Well	M-33249	-73.6552	7.28933	0.002		1	0.1	15	0.1	3	0.1	0.5	0.003	0.05	0.003	0.5	0.05	61	220	7	0.05	0.02	0.0005	3.5	0.1	0.001	0.01	0.002	0.1	4.34	0.01
PO-00-33620	3	Finca Santa Monica	1046632	1297845	Pozo	Subterranea	60	Well	M-33620	-73.6552	7.28933																											5.48
PO-00-33344	2	Finca Santa Rita	1056498	1299991	Pozo	Subterranea	70	Well	M-33344	-73.5658	7.30864	0.002	1	0	0.1	3	0.1	0	0.1	0.5	0.003	0.05	0.05	1.6	0.05	20	490	6		0.02	0.0005	2.6	0.1	0.001	0.01	0.002	0.5	4.28	0.01
PO-00-33570	3	Finca Santa Rita	1056498	1299991	Pozo	Subterranea	70	Well	M-33570	-73.5658	7.30864	0.002	1	1	0.1	2	0.1	1	0.025	0.5	0.003	0.05	0.05	1.8	0.05	9	9	10	0.05	0.02	0.0005	2.6	0.1	0.01	0.01	0.002	0.4	4.5	0.05
PO-00-33369	2	Finca Santa Teresa	1020889	1311919	Pozo	Subterranea	25	Shallow Well	M-33369	-73.8883	7.41674	0.0042818	32	117	0.1	105	0.1	6	0.4	0.5	0.003	0.05	0.05	3.4	0.05	9	480	45		0.15	0.0005	0.1	0.1	0.001	0.01	0.002	0.4	7.36	0.01
PO-21-33088	1	Finca Tachuela	1043294	1338810	Pozo	Subterranea	25	Shallow Well	M-33088	-73.6851	7.65976	0.0020202	11	116	0.05	70	0.1	10	0.025	0.25	0.0015	0.05	0.025	0.2	0.025	9	1400	7	0.025	0.04	0.0005	0.05	0.05	0.005	0.01	0.002	0.4	6.72	0.025
PO-00-33241	2	Finca Tachuela	1043294	1338810	Pozo	Subterranea	25	Shallow Well	M-33241	-73.6851	7.65976	0.00378	16	111	0.1	64	0.1	6	0.1	0.5	0.003	0.05	0.05	0.3	0.05	45	230	6	0.05	0.06		0.1	0.1	0.001	0.01	0.002	0.5	7.12	0.01
PO-00-33647	3	Finca Tachuela	1043294	1338810	Pozo	Subterranea	25	Shallow Well	M-33647	-73.6851	7.65976																											7.12
PO-00-33413	2	Finca Totumal	1052596	1405034	Pozo	Subterranea		Shallow Well	M-33413	-73.6001	8.25845	0.002	32	120		109	0.1	7	0.1	0.0023871	0.003	0.05	0.003	45.9	0.05	130	270	10	0.05	0.18	0.0005	55.2	0.2		0.01	0.002	3.3	7.61	0.001
PO-22-33093	1	Finca Verede La Moneda	1.05644e+06	1.3063e+06	Pozo	Subterranea	60	Well	M-33093	-73.5663	7.36569	0.001	0.5	0.5	0.05	1	0.16	0.5	0.025	0.25	0.0015	0.05	0.025	0.4	0.025	9	860	8	0.025	0.01	0.0005	4.6	0.05	0.005	0.01	0.002	0.3	4.43	0.025
PO-12-33012	1	Finca Via Gamarra	1040263	1413678	Pozo	Subterranea	60	Well	M-33012	-73.712	8.33672	0.00294	4	196	0.05	20	0.1	2	0.025	0.25	0.0015	0.05	0.25	0.68	0.025	9	400	6	0.025	0.31	0.0005	0.1	0.1	0.001	0.01	0.002	24.4	7.79	0.025
PO-00-33234	2	Finca Via Gamarra	1040263	1413678	Pozo	Subterranea	60	Well	M-33234	-73.712	8.33672	0.003387	10	34	0.1	42	0.1	4	0.1	0.5	0.003	0.05		0.9	0.0558	700	16000	9	0.05	0.12	0.0005	0.9	0.1	0.001	0.01	0.002	5.5	6.56	0.01
PO-00-33533	3	Finca Via Gamarra	1040263	1413678	Pozo	Subterranea	60	Well	M-33533	-73.712	8.33672
PO-00-33321	2	Finca Vida Tranquila	1054305	1381208	Pozo	Subterranea	10	Shallow Well	M-33321	-73.5849	8.043	0.002	23	222	0.1	141	0.1	20	0.1		1	0.05	0.003	3.4	0.05	9	330	15	0.05	0.75	0.0005	0.1	0.1	0.001	0.01		3	6.84	0.01
PO-00-33562	3	Finca Vida Tranquila	1054305	1381208	Pozo	Subterranea	10	Shallow Well	M-33562	-73.5849	8.043	0.0017	37	182	0.1	146	0.1	13	0.5878	0.5	0.003	0.05	0.05	8.2	0.05	45	230	11	0.05	1.88	0.0005	1.3	0.1	0.01	0.01	0.002	11.5	7.06	0.05
PO-18-33070	1	Finca Villa Andrea	1073414	1353103	Pozo	Subterranea	70	Well	M-33070	-73.4119	7.78865	0.001	10	120	0.05	34	0.1	2	0.025	0.25	0.0015	0.05	0.025	2.5	0.025	20	3500	5	0.025	0.2	0.0005	0.5	0.1	0.005	0.01	0.002	1	6.83	0.025
PO-00-33327	2	Finca Villa Andrea	1073414	1353103	Pozo	Subterranea	70	Well	M-33327	-73.4119	7.78865	0.0031402	14	49	0.1	56	0.1	5	0.1	0.5	0.003	1	0.05	19.5	0.05	9	1300	6	0.05	0.15	0.0005	9.9	0.1	0.001	0.01	0.002	2.5	5.75	0.01
PO-00-33347	2	Finca Villa Cruz	1043176	1312924	Pozo	Subterranea	47	Well	M-33347	-73.6864	7.4257	0.002	2	1	0.1	8	0.1	1	0.1	0.5	0.003	0.05		2.6	0.05	9	20	10	0.05	0.02	0.0005	3.5	0.1	0.001	0.01	0.002	0.3	5.63	0.01
PO-00-33578	3	Finca Villa Cruz	1043176	1312924	Pozo	Subterranea	47	Well	M-33578	-73.6864	7.4257	0.002	1	1	0.33	4	0.1	1	0.025	0.5	0.003	0.05	0.05	3.4	0.05	9	1700	9	0.05	0.02	0.0005	4.1	0.1	0.01	0.01	0.002	0.7	4.49	0.05
PO-16-33119	1	Finca Villa De Los Angeles	1.01943e+06	1.31721e+06	Pozo	Subterranea	12	Shallow Well	M-33119	-73.9015	7.46456	0.0080095	21	88	0.05	80	0.5	7	0.34	0.25	0.0015	0.05	0.025	3.8	0.025	9	3600	30	0.025	0.5	0.0005	0.05	0.05	0.005	0.01	0.002	4.9	7.03	0.025
PO-00-33621	3	Finca Villa De Los Angeles	1.01943e+06	1.31721e+06	Pozo	Subterranea	12	Shallow Well	M-33621	-73.9015	7.46456																											7.95
PO-16-33097	1	Finca Villa De Oro	1038500	1302300	Aljibe	Subterranea	3	Shallow Well	M-33097	-73.7288	7.32967	0.0161328	2	35	0.05	8	0.1	0.5	0.025	0.25	0.0015	0.05	0.025	0.8	0.025	9	9800	9	0.025	0.17	0.0005	0.05	0.05	0.005	0.01	0.002	1.6	5.99	0.025
PO-22-33095	1	Finca Villa Maria	1050414	1306942	Pozo	Subterranea	38	Well	M-33095	-73.6209	7.37155	0.001	1	4	0.05	4	0.15	0.5	0.025	0.25	0.0015	0.05	0.025	0.9	0.025	9	640	18	0.025	0.01	0.0005	5.6	0.05	0.005	0.01	0.002	0.3	5.1	0.025
PO-00-33594	3	Finca Villa Maria	1050414	1306942	Pozo	Subterranea	38	Well	M-33594	-73.6209	7.37155	0.002	1	1	0.1	5	0.1	1	0.025	0.5	0.003	0.05	0.05	0.6	0.05			11	0.05	0.01	0.0005	7.5	0.1	0.01	0.01	0.002	0.2	4.17	0.05
PO-00-33259	2	Finca Villa Maria	1050414	1306942	Pozo	Subterranea	38	Well	M-33259	-73.6209	7.37155	0.002	1	1	0.134433	1	0.1	0	0.1	0.5	0.003	0.05	0.05	0.7		9	310	5	0.05	0.02	0.0005	0.1	0.1	0.001	0.01	0.002	0.4	3.57	0.01
PO-00-33268	2	Finca Villa Rosa REUBICADO	1044616	1379213	Pozo	Subterranea	25	Shallow Well	M-33268	-73.6728	8.02506	0.0064213	31	104	0.1	108	0.1	8	0.1	0.5		0.05	0.003	31.9	0.05	20	790	6	0.05	0.11	0.0005	20.3	0.1	0.001	0.01	0.002	2.5	6.88	0.01
PO-00-33339	2	Finca Villa Rosario	1061712	1370756	Pozo	Subterranea	48	Well	M-33339	-73.5178	7.94842	0.0028297	17	148	0.1	64	0.1	5	0.1	0.5	0.003	0.05	0.003	0.6	0.05	20	78	7	0.05	0.26	0.0005	0.1	0.1	0.001	0.01		0.8	7.5	0.01
PO-00-33561	3	Finca Villa Rosario	1061712	1370756	Pozo	Subterranea	48	Well	M-33561	-73.5178	7.94842	0.0021	18	153	0.1	64	0.1	5	0.025	0.5	0.003	0.05	0.05	0.6	0.05	92	16000	10	0.05	0.36	0.0005	0.4	0.1	0.01	0.01	0.002	0.9	7.25	0.05
PO-00-33379	2	Hacienda Galilea	1053145	1283893	Pozo	Subterranea	92	Well	M-33379	-73.5964	7.16312	0.002	41	268	0.1	211	0.1	26	0.3	0.5	0.003	0.05	0.003	1.3	0.05	110	16000	6	0.05	0.21	0.0005	0.1	0.1	0.001	0.01		5.3	7.01	0.01
PO-00-33572	3	Hacienda Galilea	1053145	1283893	Pozo	Subterranea	92	Well	M-33572	-73.5964	7.16312	0.002	2	4	0.1	6	0.1	1	0.025	0.5	0.003	0.05	0.05	1.3	0.05	790	5400	6	0.05	0.02	0.0005	3.5	0.1	0.01	0.01	0.002	0.3	7.39	0.05
PO-00-33590	3	Hacienda La Argentina	1052356	1323095	Pozo	Subterranea	45	Well	M-33590	-73.6031	7.51758	0.0038	17	131	0.1	83	0.2125	10	0.399	0.5	0.003	0.05	0.05	0.5	0.05			15	0.05	0.12	0.0005	0.1	0.1	0.01	0.01	0.002	0.5	7.17	0.05
PO-00-33342	2	Hacienda La Argentina	1052356	1323095	Pozo	Subterranea	45	Well	M-33342	-73.6031	7.51758		16	125		76	0.1	9	0.1			0.05		0.4		78	110	20		0.08		0.2	0.1				0.5	4.42
PO-00-33247	2	Hacienda La Esmeralda	1046014	1282990	Pozo	Subterranea	100	Well	M-33247	-73.6609	7.15501	0.002	2	14	0.1	7	0.1	0	0.1	0.5		0.05	0.003	0.3	0.05	9	330	9	0.05	0.02	0.0005	0.4	0.1	0.001	0.01	0.002	0.1	5.59	0.01
PO-00-33599	3	Hacienda La Esmeralda	1046014	1282990	Pozo	Subterranea	100	Well	M-33599	-73.6609	7.15501	0.002	1	11	0.1	3	0.1	1	0.025	0.5	0.003	0.05	0.05	0.4	0.05	9	78	12	0.05	0.05	0.0005	0.3	0.1	0.0373	0.01	0.002	0.3	7.79	0.05
PO-21-33086	1	Hacienda La Esperanza	1.05909e+06	1.33212e+06	Pozo	Subterranea	60	Well	M-33086	-73.542	7.59913	0.00315	1	59	0.05	20	0.1	4	0.33	0.25	0.0015	0.05	0.025	0.1	0.025	9	230	6	0.025	0.09	0.0005	0.1	0.1	0.005	0.01	0.002	0.1	6.89	0.025
PO-11-33062	1	Hacienda La Pradera	1056014	1388942	Pozo	Subterranea	60	Well	M-33062	-73.5693	8.11291	0.0027544	27	143	0.05	113	0.1	11	0.16	0.25	0.0015	0.05	0.025	3.9	0.025	9	400	6	0.025	0.48	0.0005	0.05	0.05	0.005	0.01	0.002	3.2	6.92	0.025
PO-00-33311	2	Hacienda La Pradera	1056014	1388942	Pozo	Subterranea	60	Well	M-33311	-73.5693	8.11291																											6.77
PO-00-33348	2	Hacienda Pto Nuevo Vda La Moneda	1054212	1301074	Aljibe	Subterranea	19	Shallow Well	M-33348	-73.5866	7.31845	0.002	1	5	0.119295	11	0.1	2	0.1	0.5	0.003	0.05	0.05	3.7	0.05	9	230	7		0.02	0.0005	7.1	0.1	0.001	0.01	0.002	1	4.21	0.01
PO-22-33100	1	Hacienda Pto Nuevo Vda La Moneda	1054212	1301074	Aljibe	Subterranea	19	Shallow Well	M-33100	-73.5866	7.31845	0.001	0.5	1	0.05	1	0.1	0.5	0.025	0.25	0.0015	0.05	0.0578	1.1	0.0736	9	20	8	0.025	0.02	0.0005	5.9	0.05	0.005	0.01	0.002	0.4	4.38	0.025
PO-00-33537	3	Hda Oklahoma	1060168	1341618	Pozo	Subterranea	45	Well	M-33537	-73.5322	7.68498	0.002	8	128	0.1	24	0.1	1	0.025	0.5	0.003	0.05	0.05	0.5	0.05	16000	16000	6	0.05	0.44	0.0005	0.4	0.1	0.01	0.01	0.002	0.5	6.7	0.05
PO-00-33276	2	Hda Oklahoma	1060168	1341618	Pozo	Subterranea	45	Well	M-33276	-73.5322	7.68498	0.002	8	132	0.1	26	0.1	1	0.1	0.5	0.003	0.05	0.1	0.05	8	9	9	5	0.05	0.12	0.0005	0.1	0.1	0.001	0.01	0.002	0.2	8.35	0.01
PO-22-33082	1	Hotel Nuevo Despertar	1.06427e+06	1.30927e+06	Pozo	Subterranea	18	Shallow Well	M-33082	-73.4953	7.39249	0.001	6	20	0.005	26	0.1	2	0.025	0.25	0.0015	0.05	0.025	7.4	0.025	20	45	7	0.025	0.01	0.0005	8.1	0.05	0.005	0.01	0.002	17.1	6.2	0.025
PO-18-33079	1	Hotel Villa Paraiso	1067553	1345791	Pozo	Subterranea	60	Well	M-33079	-73.4652	7.72262	0.0021197	36	227	0.005	153	0.1	15	0.24	0.25	0.0015	0.05	0.025	0.6	0.025	9	16000	13	0.025	0.19	0.0005	0.05	0.05	0.005	0.01	0.002	0.5	8.04	0.025
PO-00-33331	2	Hotel Villa Paraiso	1067553	1345791	Pozo	Subterranea	60	Well	M-33331	-73.4652	7.72262	0.0023343	26	233	0.1	153	0.1	21	0.4	0.5	0.003	0.05	0.05	0.6	0.05	20	45	10		0.18	0.0005	0.1	0.1	0.001	0.01	0.002	0.5	7.48	0.01
PO-00-33378	2	Humedal Casa Abandonada	1051958	1266331	Humedal	Superficial	0	Swamp	M-33378	-73.6073	7.00433	0.002	5	17	0.1	18	0.7	1	0.1	0.5	0.003	0.05		0.4	0.05	4500	17000	80	0.05	0.02	0.0005	0.1	0.1	0.001	0.01	0.002	0.2	6.7	0.01
PO-00-33378	2	Humedal Casa Abandonada	1051958	1266331	Humedal	Superficial	0	Swamp	M-33378	-73.6073	7.00433	0.002	5	17	0.1	18	0.7	1	0.1	0.5	0.003	0.05		0.4	0.05	4500	17000	80	0.05	0.02	0.0005	0.1	0.1	0.001	0.01	0.002	0.2	6.7	0.01
PO-17-35953	1	Ie La Curva El Barro	1060353	1361882	Pozo	Subterranea	60	Well	M-35953	-73.5302	7.8682	0.001	2	127	0.05	14	0.1	2	0.025	0.25	0.0015	0.05	0.025	7.3	0.025	9	9	5	0.025	0.05	0.0005	3.8	0.05	0.001	0.01	0.002	0.05	6.34	0.025
PO-00-33277	2	Ie La Curva El Barro	1060353	1361882	Pozo	Subterranea	60	Well	M-33277	-73.5302	7.8682	0.002	1	12	0.1	9	0.1	1	0.1	0.5	0.003	0.05	0.05	10		9	9	5	0.05	0.02	0.0005	5.3	0.1	0.001	0.01	0.002	0.1	5.19	0.01
PO-00-33553	3	Ie La Curva El Barro	1060353	1361882	Pozo	Subterranea	60	Well	M-33553	-73.5302	7.8682																											7.15
PO-00-33508	3	Iglesia Cuadrangular	1052724	1411029	Pozo	Subterranea	60	Well	M-33508	-73.5989	8.31265		27	93		100	0.1	8	0.025			0.05		35.9		40	3500	10		0.06		63.7	0.1				22.8	6.45
PO-30-33112	1	Javier Camacho	1.05681e+06	1.26153e+06	Aljibe	Subterranea	2	Shallow Well	M-33112	-73.5634	6.96086	0.001	0.5	4	0.005	4	0.2	1	0.025	0.25	0.0015	0.05	0.0612	3.8	0.025	9	3500	11	0.025	0.07	0.0005	2.3	0.05	0.005	0.01	0.002	1.2	5.26	0.025
PO-29-33116	1	Justiniano Romero	1.02009e+06	1.27528e+06	Pozo	Subterranea	40	Well	M-33116	-73.8957	7.08544	0.001	108	421	0.005	322	0.1	13	12	0.5253	0.0015	0.05	0.025	3.7	0.025	9	9	90	0.025	0.26	0.0005	0.05	0.05	0.005	0.01	0.002	0.1	6.89	0.025
PO-00-33371	2	Justiniano Romero	1.02009e+06	1.27528e+06	Pozo	Subterranea	40	Well	M-33371	-73.8957	7.08544	0.0064089	98	358	0.1	300	0.1	13	0.3	0.5		0.05	0.003	5.4	0.05	220	490	100	0.05	0.15	0.0005	0.4	0.1	0.001	0.01	0.002	0.4	6.86	0.01
PO-17-35952	1	La Curva	1.05873e+06	1.36091e+06	Pozo	Subterranea	60	Well	M-35952	-73.5449	7.85945	0.005	23	149	0.05	88	0.14	8	0.7	0.25	0.0015	0.05	0.025	0.45	0.025	230	790	8	0.025	0.16	0.0005	0.05	0.05	0.001	0.01	0.002	0.26	7.25	0.025
PO-00-33607	3	La Duena	1027256	1285418	Manantial	Subterranea	0	Spring	M-33607	-73.8307	7.17709	0.002	3	18	0.1	12	2.1324	1	0.025	0.5	0.003	0.05	0.05	0.7	0.05	1700	22000	60	0.05	0.02	0.0005	0.1	0.1	0.01	0.01	0.002	1.2	6.77	0.05
PO-00-33218	2	La Duena	1027256	1285418	Manantial	Subterranea	0	Spring	M-33218	-73.8307	7.17709		2	5	0.1	10	0.1	1	0.1	0.002	0.003	0.05	0.003	0.6	0.0716	7800	54000	60	0.05	0.02	0.0005	0.1	0.1	0.001	0.01	0.002	0.3	6.17
PO-29-33114	1	La Esperanza	1.03945e+06	1.26926e+06	Pozo	Subterranea	95	Well	M-33114	-73.7205	7.03091	0.001	76	288	0.005	233	0.1	10	0.22	0.25	0.0015	0.05	0.025	12.6	0.025	20	16000	10	0.025	0.21	0.0005	0.9	0.05	0.005	0.01	0.002	104.1	7.16	0.025
PO-00-33232	2	La Esperanza	1.03945e+06	1.26926e+06	Pozo	Subterranea	95	Well	M-33232	-73.7205	7.03091	0.002	65	298	0.1	186	0.1	6	0.1	0.5	0.003	0.05	0.05	17.5	0.05	400	9200	11	0.05	0.4	0.0005	0.1	0.1	0.001	0.01	0.002	146.9	7.59	0.01
PO-00-33235	2	La Esperanza Pto Mosquito	1041174	1399372	Pozo	Subterranea	168	Well	M-33235	-73.7038	8.20736	0.002	10	231	0.1	32	0.1	2	0.1	0.5	0.003	0.05	0.05	4.4	0.05	500	6400	5		0.24	0.0005	0.1	0.1	0.001	0.01	0.002	7.6	8.21	0.01
PO-00-33517	3	La Esperanza Pto Mosquito	1041174	1399372	Pozo	Subterranea	168	Well	M-33517	-73.7038	8.20736	0.002	8	152	0.1	26	0.1948	2	0.025	0.5	0.003	0.05	0.05	8.9	0.05	220	230	8	0.05	0.68	0.0005	0.1	0.1	0.01	0.01	0.002	21.1	8.33	0.05
PO-09-33016	1	La Gloria	1.04659e+06	1.4406e+06	Pozo	Subterranea	60	Well	M-33016	-73.6543	8.58006	0.001	6	52	0.05	22	0.1	2	0.025	0.25	0.0015	0.05	0.025	1.6	0.025	230	92000	5	0.025	0.09	0.0005	1.6	0.05	0.005	0.01	0.002	0.2	6.09	0.025
PO-11-33061	1	La Gloriera	1.05838e+06	1.38979e+06	Pozo	Subterranea	60	Well	M-33061	-73.5478	8.12053	0.0052992	26	141	0.05	96	0.1	8	0.025	0.25	0.0015	0.05	0.025	10.9	0.025	9	54000	8	0.025	0.11	0.0005	12.5	0.05	0.005	0.01	0.002	2.1	6.67	0.025
PO-11-33025	1	La Palmita	1.04237e+06	1.40307e+06	Pozo	Subterranea	60	Well	M-33025	-73.693	8.24082	0.0028383	31	155	0.05	117	0.1	9	0.025	0.25	0.0015	0.05	0.025	4.5	0.025	68	390	7	0.025	0.26	0.0005	2.9	0.05	0.005	0.01	0.002	13	6.6	0.025
PO-16-33133	1	La Pampa	1.03186e+06	1.30764e+06	Pozo	Subterranea	40	Well	M-33133	-73.7889	7.37803	0.001	2	2	0.05	14	0.1	2	0.025	0.25	0.0015	0.05	0.025	2.2	0.025	350	5600	22	0.025	0.02	0.0005	9.2	0.05	0.005	0.01	0.002	0.3	5.17	0.025
PO-16-33132	1	La Reserva	1.03862e+06	1.29548e+06	Aljibe	Subterranea	7	Shallow Well	M-33132	-73.7278	7.26803	0.001	11	26	0.05	44	0.14	4	0.025	0.25	0.0015	0.05	0.025	1.7	0.025	40	1400	8	0.025	0.01	0.0005	11.7	0.05	0.005	0.01	0.002	1.1	6.36	0.025
PO-11-33067	1	La Reserva	1.05974e+06	1.38727e+06	Pozo	Subterranea	60	Well	M-33067	-73.5355	8.09776	0.0042226	7	59	0.05	34	0.1	4	0.025	0.25	0.0015	0.05	0.025	2.6	0.025	9	20	7	0.025	0.09	0.0005	5.2	0.05	0.005	0.01	0.002	0.5	6.54	0.025
PO-18-33080	1	Las Palmas	1071039	1346851	Pozo	Subterranea	12	Shallow Well	M-33080	-73.4335	7.73216	0.001	27	120	0.005	111	0.9	11	0.17	0.25	0.0015	0.05	0.025	5.6	0.025	9	37	30	0.025	0.18	0.0005	1.6	0.05	0.005	0.01	0.002	10.4	6.84	0.025
PO-00-33330	2	Las Palmas	1071039	1346851	Pozo	Subterranea	12	Shallow Well	M-33330	-73.4335	7.73216	0.002	20	0	0.1	71	0.1	5	0.1	0.5	0.003	0.05	0.05	3.3	0.05	3500	5400	7		0.11	0.0005	2.6	0.1	0.001	0.01	0.002	17.6	7.18	0.01
PO-11-33063	1	Las Palmitas Agroince	1052354	1389816	Pozo	Subterranea	60	Well	M-33063	-73.6025	8.12086	0.0031879	24	115	0.05	88	0.1	7	0.23	0.25	0.0015	0.05	0.025	8.6	0.025	9	16000	11	0.025	0.13	0.0005	1.1	0.05	0.005	0.01	0.002	11.8	6.71	0.025
PO-29-33108	1	Las Villas	1.04139e+06	1.26107e+06	Pozo	Subterranea	65	Well	M-33108	-73.703	6.95686	0.001	0.5	239	0.05	4	0.1	1	0.025	0.25	0.0015	0.05	0.025	1.8	0.025	110	92000	6	0.025	1.78	0.0005	0.3	0.05	0.005	0.01	0.002	15.6	8.71	0.025
PO-22-33083	1	Lav Autos	1.06437e+06	1.30962e+06	Pozo	Subterranea	27	Shallow Well	M-33083	-73.4945	7.39565	0.001	4	0.5	0.452	20	0.1	2	0.025	0.25	0.0015	0.05	0.1992	16	0.025	9	68	7	0.025	0.04	0.0005	53.9	0.05	0.005	3.5098	0.002	5.9	4.58	0.025
PO-00-33500	3	Lavaautos En Aguachica	1051856	1411098	Pozo	Subterranea	60	Well	M-33500	-73.6068	8.31328																											6.16
PO-11-33008	1	Lavadero JT Aguachica	1052236	1410777	Pozo	Subterranea	18	Shallow Well	M-33008	-73.6033	8.31038	0.004	24	81	0.05	70	0.1	2	0.025	0.25	0.0015	0.05	0.025	21.6	0.025	45	9200	6	0.025	0.1	0.0005	29.6	0.05	0.001	0.01	0.002	10.7	6.27	0.025
PO-00-33262	2	Lavadero JT Aguachica	1052236	1410777	Pozo	Subterranea	18	Shallow Well	M-33262	-73.6033	8.31038	0.0040435	20	87	0.1	77	0.1	6	0.1	0.5	0.003	0.05	0.05	15.9	0.05	45	310	8	0.05	0.09	0.0005	23.9	0.1	0.001	0.01	0.002	4	6.23	0.01
PO-00-33274	2	Lizama ABAS	1058685	1280337	ABAS	Subterranea	304	ABAS	M-33274	-73.5463	7.13091		24	203		146		2				0.05		5.1						0.09		0.1	0.1				0.6	6.49
PO-00-33217	2	Llanito 1 ABAS	1026574	1284222	ABAS	Subterranea	300	ABAS	M-33217	-73.8369	7.16628	0.002	19	45	0.1	76		7	0.5		0.003		0.003	44.4	0.05	2400	16000	11	0.05	3	0.0005	73.4		0.001		0.002	4.5	6.18	0.0192548
PO-00-33420	2	Llave En Brisas Del Oriente	1.02777e+06	1.27411e+06	Otro	Lluvia	0		M-33420	-73.8261	7.0748	0.002	8	21		24	0.1	1	0.1	0.002	0.003	0.05	0.003	14.4	0.05	9	9	12	0.05	0.08	0.0005	0.2	0.1		0.01	0.002	12	7.08	0.001
PO-29-33126	1	Los Recuerdos De Ella	1.01974e+06	1.28742e+06	Aljibe	Subterranea	5	Shallow Well	M-33126	-73.8988	7.19526	0.0077107	221	593	0.05	623	0.1	17	1.83	0.25	0.0015	0.05	0.025	2.9	0.025	10000	31000	50	0.025	0.51	0.0005	0.2	0.1	0.005	0.01	0.002	111	6.86	0.025
PO-00-33530	3	Los Robles 1	1055182	1387711	Pozo	Subterranea	60	Well	M-33530	-73.5768	8.10179	0.0032	14	109	0.1	51	0.1	4	0.025	0.5	0.003	0.05	0.05	1.9	0.05	20	2400	8	0.05	0.26	0.0005	1.4	0.1	0.01	0.01	0.002	2.2	7.98	0.05
PO-00-33531	3	Los Robles 2	1055235	1387367	Pozo	Subterranea	60	Well	M-33531	-73.5764	8.09868	0.0034	11	94	0.1	40	0.1	3	0.025	0.5	0.003	0.05	0.05	1.6	0.05	45	130	9	0.05	0.28	0.0005	1.6	0.1	0.01	0.01	0.002	0.9	7.56	0.05
PO-00-33383	2	M619	1.03021e+06	1.28566e+06	Pozo	Subterranea	4	Shallow Well	M-33383	-73.804	7.17929	0.002	1	12	0.1	11	0.1	2	0.1		0.003	0.05	0.003	0.1	0.05	20	170	12	0.05	0.02	0.0005	0.6	0.1	0.001		0.002	0.4	5.29	0.01
PO-00-33252	2	Manantial Aguachica	1047593	1410168	Manantial	Subterranea	0	Spring	M-33252	-73.6455	8.30492	0.002	15	94	0.1	64	0.1	6	0.1	0.5	1.2	0.05	0.003	0.1	0.05	78	16000	15	0.05	0.08	0.0005	11	0.1	0.001	0.01	0.002	20.2	6.31	0.01
PO-00-33506	3	Manantial Aguachica	1047593	1410168	Manantial	Subterranea	0	Spring	M-33506	-73.6455	8.30492																											7.06
PO-30-33111	1	Manantial Casa Abandonada	1.05215e+06	1.26635e+06	Manantial	Subterranea	0	Spring	M-33111	-73.6055	7.00453	0.001	6	7	0.005	24	0.84	2	0.025	0.25	0.0015	0.05	0.025	0.4	0.025	5400	5400	80	0.025	0.03	0.0005	0.05	0.05	0.005	0.01	0.002	0.2	6.43	0.025
PO-30-33111	1	Manantial Casa Abandonada	1.05215e+06	1.26635e+06	Manantial	Subterranea	0	Spring	M-33111	-73.6055	7.00453	0.001	6	7	0.005	24	0.84	2	0.025	0.25	0.0015	0.05	0.025	0.4	0.025	5400	5400	80	0.025	0.03	0.0005	0.05	0.05	0.005	0.01	0.002	0.2	6.43	0.025
PO-00-33586	3	Manantial Caseta Buenos Aires	1.07371e+06	1.31696e+06	Manantial	Subterranea	0	Spring	M-33586	-73.4098	7.46188	0.002	1	20	0.1	8	1.6198	1	0.025	0.5	0.003	0.05	0.0491	9.5	0.05			40	0.05	0.04	0.0005	0.1	0.1	0.01	0.01	0.002	1.1	6.54	0.05
PO-00-33351	2	Manantial Caseta Buenos Aires	1.07371e+06	1.31696e+06	Manantial	Subterranea	0	Spring	M-33351	-73.4098	7.46188	0.002	8.1	12	0.1	12	0.2	1	0.1	0.5	2	0.05	1.6	3	20	700	60	29.4	16	0.02	0.0005	0.1	0.1	0.001	0.01		0.4	4.4	0.01
PO-00-33653	3	Manantial Criadero Caballos	1041824	1314630	Manantial	Subterranea	0	Spring	M-33653	-73.6986	7.44114
PO-00-33265	2	Manantial El Diviso	1074741	1353635	Manantial	Subterranea	0	Spring	M-33265	-73.3999	7.79344	0.002	4	47	0.1	16	0.1	2	0.1	0.5	0.003	0.05	0.05	0.8	0.05	1400	2100	15	0.05	0.09	0.0005	0.1	0.1	0.001	0.01	0.002	1	6.75	0.01
PO-00-33324	2	Manantial El Diviso	1074741	1353635	Manantial	Subterranea	0	Spring	M-33324	-73.3999	7.79344	0.0021116	31	267	0.1	160	0.1	20	0.1	0.5	0.003	0.05	0.05	9.8	0.05	3300	160000	14	0.05	0.86	0.0005	1.6	0.1	0.001	0.01	0.002	23.7	7.03	0.01
PO-00-33540	3	Manantial El Diviso	1074741	1353635	Manantial	Subterranea	0	Spring	M-33540	-73.3999	7.79344	0.0022	36	204	0.1	173	0.1	20	0.025	0.5	0.003	0.05	0.05	13.4	0.05	270	340	7	0.05	2.92	0.0005	1.4	0.1	0.01	0.01	0.002	56.8	7.16	0.05
PO-11-33029	1	Manantial El Faro	1.04936e+06	1.39921e+06	Manantial	Subterranea	0	Spring	M-33029	-73.6296	8.20587	0.0049496	4	56	0.05	20	0.1	2	0.025	0.25	0.0015	0.05	0.025	2.9	0.025	9	16000	9	0.025	0.05	0.0005	6.2	0.05	0.005	0.01	0.002	0.1	6.37	0.025
PO-11-33029	1	Manantial El Faro	1.04936e+06	1.39921e+06	Manantial	Subterranea	0	Spring	M-33029	-73.6296	8.20587	0.0049496	4	56	0.05	20	0.1	2	0.025	0.25	0.0015	0.05	0.025	2.9	0.025	9	16000	9	0.025	0.05	0.0005	6.2	0.05	0.005	0.01	0.002	0.1	6.37	0.025
PO-00-33652	3	Manantial La Union	1049302	1284617	Manantial	Subterranea	0	Spring	M-33652	-73.6312	7.1697	0.002	4	2	0.1	13	0.1426	1	0.1028	0.5	0.003	0.05	0.05	4.3	0.05	45		20	0.05	0.02	0.0005	22	0.1	0.01	0.01	0.002	6	5.57	0.05
PO-00-33291	2	Manantial Monte Rojo	1072049	1316917	Manantial	Subterranea	0	Spring	M-33291	-73.4248	7.4615	0.002	1	5	0.1	3	0.1	1	0.1	0.5	0.003	0.05	0.003	0.4	0.05	20	3500	17	0.05	0.02	0.0005	0.6	0.1	0.001	0.01		0.1	5.27	0.01
PO-00-33587	3	Manantial Monte Rojo	1072049	1316917	Manantial	Subterranea	0	Spring	M-33587	-73.4248	7.4615	0.002	1	4	0.1	3	0.1	1	0.025	0.5	0.003	0.05	0.05	0.3	0.05			11	0.05	0.03	0.0005	1.6	0.1	0.01	0.01	0.002	0.5	6.33	0.05
PO-00-33374	2	Manantial Sra	1026941	1282699	Manantial	Subterranea	0	Spring	M-33374	-73.8336	7.15251	0.002	4	18	0.1	19	0.8	2	0.1	0.5	0.003	0.05	0.05	1.3	0.05	3500	16000	10	0.05	0.01	0.0005	0.6	0.1	0.001	0.01	0.002	0.5	6.65	0.01
PO-00-33605	3	Manantial Sra	1026941	1282699	Manantial	Subterranea	0	Spring	M-33605	-73.8336	7.15251	0.002	6	26	0.1	22	0.5097	2	0.025	0.5	0.003	0.05	0.05	1.5	0.05	1700	16000	10	0.05	0.03	0.0005	0.5	0.1	0.01	0.01	0.002	1.2	7.29	0.05
PO-00-33382	2	Manantial Tabla Roja	1032527	1286179	Manantial	Subterranea	0	Spring	M-33382	-73.783	7.18394	0.0034634	6	36	0.1	15	0.1	0	0.1		0.003	0.05	0.003	0.2	0.05	20	1700	20	0.05	0.06	0.0005	0.1	0.1	0.001		0.002	0.8	6.05	0.01
PO-00-33610	3	Manantial Tabla Roja	1032527	1286179	Manantial	Subterranea	0	Spring	M-33610	-73.783	7.18394	0.0021	2	24	0.1	10	0.1	1	0.025	0.5	0.003	0.05	0.05	0.2	0.05	20	16000	20	0.05	0.04	0.0005	0.1	0.1	0.01	0.01	0.002	1.1	6.34	0.05
PO-00-33229	2	Manantial Via Ferrea	1038300	1314534	Manantial	Subterranea	0	Spring	M-33229	-73.7305	7.44029	0.0025325	3	29	0.1	0.0013	0.1	1	0.1	0.5	0.003	0.05		0.1	0.05	9	16000	18	0.05	0.15	0.0005	0.1	0.1	0.001	0.01	0.002	0.2	4.83	0.01
PO-00-33580	3	Manantial Via Ferrea	1038300	1314534	Manantial	Subterranea	0	Spring	M-33580	-73.7305	7.44029	0.0023	1	19	0.1	5	0.1	1	0.025	0.5	0.003	0.05	0.05	0.87	0.05	1300	9200	14	0.05	0.13	0.0005	0.28	0.1	0.01	0.01	0.002	0.85	6.65	0.05
PO-00-33284	2	Manantial Villa Luz	1066918	1303171	Manantial	Subterranea	0	Spring	M-33284	-73.4715	7.33728	0.002		0.05	0.1	8	0.3	2	0.1	0.5	0.003	1	0.05	0.3	0.05	170	2200	65	0.05	0.02	0.0005	0.1	0.1	0.001	0.01	0.002	0.1	4.16	0.01
PO-00-33584	3	Manantial Villa Luz	1066918	1303171	Manantial	Subterranea	0	Spring	M-33584	-73.4715	7.33728	0.002	1	4	0.1	1	0.2219	1	0.025	0.5	0.003	0.05	0.05	0.3	0.05			12	0.05	0.02	0.0005	0.1	0.1	0.01	0.01	0.002	0.1	7.14	0.05
PO-00-33571	3	Manatial Vda La Raya	1056274	1290280	Manantial	Subterranea	0	Spring	M-33571	-73.568	7.22084	0.002	1	5	0.1	7	0.1	1	0.025	0.5	0.003	0.05	0.05	1	0.05	20	1400	11	0.05	0.02	0.0005	0.2	0.1	0.01	0.01	0.002	0.6	7.95	0.05
PO-00-33354	2	Manatial Vda La Raya	1056274	1290280	Manantial	Subterranea	0	Spring	M-33354	-73.568	7.22084	0.002	2	2	0.1	6	0.1	0	0.1	0.0025	0.003	0.05	0.4	4	18	460	9	10.5	2	0.02	0.0005	0.6	0.1	0.001		0.002	0.4	5.7	0.01
PO-11-33053	1	Media Luna	1.04127e+06	1.38112e+06	Pozo	Subterranea	60	Well	M-33053	-73.7031	8.04231	0.0031879	14	167	0.05	58	0.1	5	0.025	0.25	0.0015	0.05	0.025	3.8	0.025	9	92000	6	0.025	0.05	0.0005	27	0.05	0.005	0.01	0.002	0.1	7.55	0.025
PO-11-33027	1	Medios Canos	1.0454e+06	1.3979e+06	Pozo	Subterranea	60	Well	M-33027	-73.6655	8.19399	0.0025587	22	255	0.05	72	0.1	4	0.025	0.25	0.0015	0.05	0.025	5.8	0.025	9	40	7	0.025	0.29	0.0005	0.05	0.05	0.005	0.01	0.002	7.7	7.95	0.025
PO-00-33386	2	Nuevo Amanecer	1028317	1286246	Manantial	Subterranea	0	Spring	M-33386	-73.8211	7.18457	0.002	3	23	0.1	21	0.4	3	0.1		0.003	0.05	0.003	0.2	0.05	20	16000	50	0.05	0.02	0.0005	0.1	0.1	0.001		0.002	0.5	6.54	0.01
PO-00-33608	3	Nuevo Amanecer	1028317	1286246	Manantial	Subterranea	0	Spring	M-33608	-73.8211	7.18457	0.0019	3	30	0.1	17	1.2986	2	0.025	0.5	0.003	0.05	0.05	0.4	0.05	7900	160000	70	0.05	0.08	0.0005	0.1	0.1	0.01	0.01	0.002	0.3	6.9	0.05
PO-16-33123	1	Nuevo Caserio	1.02136e+06	1.30151e+06	Aljibe	Subterranea	6	Shallow Well	M-33123	-73.8841	7.32262	0.001	1	0.5	0.288	8	0.1	1	0.025	0.25	0.0015	0.05	0.025	8.7	0.025	9	5100	45	0.025	0.05	0.0005	20.4	0.05	0.005	0.01	0.002	0.5	4.29	0.025
PO-00-33430	2	Nuevo Caserio	1.02136e+06	1.30151e+06	Aljibe	Subterranea	6	Shallow Well	M-33430	-73.8841	7.32262		3	3		16	0.1	2	0.1			0.05		20.6		9	790	13		0.04		35.7	0.1				1.4	4.12
PO-17-33046	1	Palestina	1.04869e+06	1.37369e+06	Pozo	Subterranea	60	Well	M-33046	-73.6359	7.97507	0.0059637	25	133	0.05	82	0.1	5	0.025	0.25	0.0015	0.05	0.025	0.6	0.025	170	16000	5	0.025	0.07	0.0005	0.6	0.05	0.005	0.01	0.002	0.3	7.37	0.025
PO-00-33651	3	Para Piloto	1027005	1309573	Pozo	Subterranea	7	Shallow Well	M-33651	-73.8329	7.3955
PO-22-33099	1	Parador El 15	1.05676e+06	1.29571e+06	Pozo	Subterranea	17	Shallow Well	M-33099	-73.5635	7.26989	0.001	1	0.5	0.722	8	0.25	1	0.025	0.25	0.0015	0.05	0.025	8.6	0.025	9	9	15	0.025	0.01	0.0005	4.5	0.05	0.005	0.01	0.002	1.3	4.28	0.025
PO-00-33205	2	PC 09 ABAS	1016714	1266149	ABAS	Subterranea	300	ABAS	M-33205	-73.9262	7.0029	0.0034094	7	175	0.1	21	0.1	1	0.1		0.003	0.05	0.003	5.4	0.0386			30	0.05	1.8	0.0005	0.1	0.1	0.001		0.002	0.7	7.98	0.01
PO-00-33203	2	PC 11R ABAS	1015789	1266691	ABAS	Subterranea	310	ABAS	M-33203	-73.9346	7.0078	0.0024248	7	183	0.1	22	0.4	1	0.1		0.003	0.05	0.003	22.4	0.05			42	0.05	1.34	0.0005	0.1	0.1	0.001	1.4	0.002	0.6	7.54	0.01
PO-00-33206	2	PC 8R ABAS	1016951	1264958	ABAS	Subterranea	335	ABAS	M-33206	-73.9241	6.99213		4	204	0.1	19	0.1	2	0.1	0.0063151	0.003	0.05	0.003	1.8	0.05			25	0.05	1.67	0.0005	0.1	0.1	0.001	0.01	0.002	3.7	8.52
PO-00-33213	2	PCM 1 ABAS	1021608	1312953	ABAS	Subterranea	352	ABAS	M-33213	-73.8818	7.42609		44	249	0.1	159	0.1	12		0.0030417	0.003		0.003	0.7	0.05			40	0.05		0.0005			0.001	0.01	0.002	0.5	7.46
PO-00-33212	2	PCM 2 ABAS	1020894	1306803	ABAS	Subterranea	365	ABAS	M-33212	-73.8883	7.37049	0.0036455	9	87	0.1	39	0.6	4	0.1		0.003	0.05	0.003	0.5	0.05			23	0.05	0.08	0.0005	0.1	0.1	0.001		0.002	0.3	7.76	0.01
PO-00-33625	3	PCM 2 ABAS	1020894	1306803	ABAS	Subterranea	365	ABAS	M-33625	-73.8883	7.37049	0.002	6	124	0.1	19	0.1	1	0.025	0.5	0.003	0.05	0.05	0.5	0.05			10	0.05	0.14	0.0005	0.1	0.1	0.01	0.01	0.002	0.5	8.33	0.05
PO-00-33658	3	PCM 2 ABAS	1020894	1306803	ABAS	Subterranea	365	ABAS	M-33658	-73.8883	7.37049
PO-11-33030	1	Pista Celta	1049566	1398846	Pozo	Subterranea	75	Well	M-33030	-73.6277	8.20253	0.0075223	10	92	0.05	40	0.1	4	0.025	0.25	0.0015	0.05	0.025	2.3	0.025	9	170	6	0.025	0.15	0.0005	2.9	0.05	0.005	0.01	0.002	0.3	6.52	0.025
PO-00-33306	2	Pista Celta	1049566	1398846	Pozo	Subterranea	75	Well	M-33306	-73.6277	8.20253	0.0059753	9	90	0.1	37	0.1	4	0.1	0.5	0.003	0.05	0.05	2.2	0.05	20	3500	9	0.05	0.21		2.8	0.1	0.001	0.01	0.002	0.4	6.48	0.01
PO-00-33529	3	Pista Celta	1049566	1398846	Pozo	Subterranea	75	Well	M-33529	-73.6277	8.20253
PO-00-33340	2	Plamas Del Cesar Finca El Progreso	1061807	1356185	Pozo	Subterranea	40	Well	M-33340	-73.5171	7.81667		25	169	0.1	104	0.1	10	0.1	0.0027064	0.003	0.05	0.003	0.5	0.05	480	5400	11	0.05	0.36	0.0005	1.3	0.1	0.001	0.01	0.002	0.3	7.56
PO-00-33548	3	Plamas Del Cesar Finca El Progreso	1061807	1356185	Pozo	Subterranea	40	Well	M-33548	-73.5171	7.81667	0.0022	25	165	0.1	102	0.1	9	0.025	0.5	0.003	0.05	0.05	0.6	0.05	1300	1700	6	0.05	0.56	0.0005	2.1	0.1	0.01	0.01	0.002	20.1	7.18	0.05
PO-17-35950	1	Plamas Del Cesar Finca Labrador	1050341	1355279	Pozo	Subterranea	55	Well	M-35950	-73.6211	7.8086	0.002	14	115	0.05	44	0.1	2	0.025	0.25	0.0015	0.05	0.025	1.92	0.025	220	490	6	0.025	0.23	0.0005	0.27	0.05	0.001	0.01	0.002	0.53	7.33	0.025
PO-00-33258	2	Plamas Del Cesar Finca Labrador	1050341	1355279	Pozo	Subterranea	55	Well	M-33258	-73.6211	7.8086		8	51	0.1	26	0.1	1	0.1	0.00194	0.003	0.05	0.003	18.5	0.05	270	2400	13	0.05	0.09	0.0005	4.6	0.1	0.001		0.002	3.9	6.62	0.01
PO-00-33547	3	Plamas Del Cesar Finca Labrador	1050341	1355279	Pozo	Subterranea	55	Well	M-33547	-73.6211	7.8086																											7.35
PO-00-33285	2	Plamas Del Cesar Planta	1067366	1363861	Pozo	Subterranea	54	Well	M-33285	-73.4666	7.886	0.003377	16	102	0.1	74	0.1	9	1		1.1	0.05	0.003	6.4	0.05	9	9	75	0.05	0.28	0.0005	0.1	0.1	0.001		0.002	3.5	7.06	0.01
PO-29-33105	1	Planta De Asfalto	1.05053e+06	1.27883e+06	Pozo	Subterranea	60	Well	M-33105	-73.6201	7.11738	0.001	2	179	0.05	12	0.1	1	0.025	0.25	0.0015	0.05	0.025	0.5	0.025	9	9	8	0.025	0.39	0.0005	0.1	0.05	0.005	0.01	0.002	6.3	8.48	0.025
PO-00-33260	2	Planta De Asfalto	1.05053e+06	1.27883e+06	Pozo	Subterranea	60	Well	M-33260	-73.6201	7.11738	0.0020238	3	186	0.1	16	0.1	2	0.1	0.5	0.003	1	0.05	0.8	0.05	120	9200	5	0.05	0.02	0.0005	0.44	0.1	0.001	0.01	0.002	7.3	7.21	0.01
PO-00-33604	3	Planta De Asfalto	1.05053e+06	1.27883e+06	Pozo	Subterranea	60	Well	M-33604	-73.6201	7.11738	0.0018	5	142	0.1	14	0.1	1	0.025	0.5	0.003	0.05	0.05	0.6	0.05	9	9	7	0.05	0.46	0.0005	0.2	0.1	0.01	0.01	0.002	8.3	8.83	0.05
PO-00-33595	3	Pradilla	1043911	1304451	Pozo	Subterranea	80	Well	M-33595	-73.6798	7.34908	0.0037	8	63	0.1	36	0.4329	4	0.1673	0.5	0.003	0.05	0.0558	0.2	0.05	9		30	0.05	0.21	0.0005	0.1	0.1	0.01	0.01	0.002	0.5	6.94	0.05
PO-00-33243	2	Pradilla	1043911	1304451	Pozo	Subterranea	80	Well	M-33243	-73.6798	7.34908	0.0054305	9	74	0.1	42	0.4	5	0.2	0.5	0.003	0.05	0.05	0.3		230	1700	20	0.05	0.2	0.0005	0.1	0.1	0.001	0.01	0.002	0.2	4.44	0.01
PO-00-33353	2	Predio Bellavista	1065480	1320056	Pozo	Subterranea	14	Shallow Well	M-33353	-73.4843	7.48996	0.0026886	28	279	0.1	149	0.1	19	2.3	0.5	0.003	1	0.05	2	0.05	4500	160000	85	0.05	1.37	0.0005	0.1	0.1	0.001	0.01	0.002	0.3	4.28	0.01
PO-17-33043	1	Predio Cano Claro	1.06734e+06	1.37865e+06	Pozo	Subterranea	70	Well	M-33043	-73.4666	8.01974	0.001	7	147	0.05	26	0.1	2	0.025	0.25	0.0015	0.05	0.025	1.5	0.025	4900	35000	5	0.025	0.39	0.0005	1.4	0.05	0.005	0.01	0.002	4.7	7.89	0.025
PO-00-33286	2	Predio Cano Claro	1.06734e+06	1.37865e+06	Pozo	Subterranea	70	Well	M-33286	-73.4666	8.01974	0.002	7	107	0.1	31	0.1	3	0.1	0.5		0.05	0.003	1.6	0.05	790	1700	7	0.05	0.26	0.0005	2.8	0.1	0.001	0.01	0.002	3.8	6.82	0.01
PO-18-33038	1	Predio La Pradera REUBICADO	1.05639e+06	1.38864e+06	Pozo	Subterranea	60	Well	M-33038	-73.5659	8.11018	0.0045285	19	112	0.05	72	0.1	6	0.025	0.25	0.0015	0.05	0.25	2	0.025	9	35000	8	0.025	0.27	0.0005	1.1	0.05	0.001	0.01	0.002	1.2	7	0.025
PO-17-33044	1	Predio San Lorenzo	1.06408e+06	1.37938e+06	Pozo	Subterranea	60	Well	M-33044	-73.4962	8.02639	0.005267	17	125	0.05	64	0.1	5	0.025	0.25	0.0015	0.05	0.025	1.6	0.025	9	1300	4	0.025	0.23	0.0005	3.6	0.05	0.005	0.01	0.002	1.9	7.18	0.025
PO-17-33041	1	Predio San Rafael	1.05586e+06	1.3698e+06	Pozo	Subterranea	60	Well	M-33041	-73.5709	7.93984	0.0047932	29	183	0.05	98	0.1	6	0.33	0.25	0.0015	0.05	0.25	32.4	0.025	2000	160000	20	0.025	0.28	0.0005	24.6	0.05	0.001	0.01	0.002	14	6.69	0.025
PO-17-33048	1	Predio Villa Rica	1.0486e+06	1.37447e+06	Pozo	Subterranea	60	Well	M-33048	-73.6367	7.98212	0.0028286	18	137	0.05	103	0.1	14	0.6	0.25	0.0015	0.05	0.025	5.8	0.1078	9	160000	12	0.1078	0.6	0.0005	0.4	0.05	2.6226	0.01	0.002	4.9	7.04	0.025
PO-11-33009	1	PTAP Aguachica	1.05401e+06	1.41459e+06	Quebrada	Superficial	0	River	M-33009	-73.5872	8.34481	0.001	35	115	0.05	92	0.1	1	0.025	0.25	0.0015	0.05	0.025	2	0.025	450	22000	11	0.025	0.13	0.0005	0.9	0.05	0.001	0.01	0.002	8.6	8.4	0.025
PO-18-35956	1	Quebarada Torcorama	1066307	1368838	Quebrada	Superficial	0	River	M-35956	-73.4762	7.93102	0.0041105	14	73	0.05	52	0.1	4	0.025	0.0025	0.0015	0.05	0.25	0.9	0.025	130	700	11	0.025	0.39	0.0005	0.05	0.05	0.001	0.01	0.002	5.9	8.63	0.025
PO-00-33282	2	Quebarada Torcorama	1066307	1368838	Quebrada	Superficial	0	River	M-33282	-73.4762	7.93102	0.002	14	58	0.1	33	0.1	1	0.1	0.5	0.003	0.05	0.003	0.6	0.05	230	9300	20	0.05	0.31	0.0005	0.7	0.1	0.001	0.01		4.4	5.99	0.01
PO-00-33282	2	Quebarada Torcorama	1066307	1368838	Quebrada	Superficial	0	River	M-33282	-73.4762	7.93102	0.002	14	58	0.1	33	0.1	1	0.1	0.5	0.003	0.05	0.003	0.6	0.05	230	9300	20	0.05	0.31	0.0005	0.7	0.1	0.001	0.01		4.4	5.99	0.01
PO-00-33546	3	Quebarada Torcorama	1066307	1368838	Quebrada	Superficial	0	River	M-33546	-73.4762	7.93102																											7.84
PO-00-33565	3	Quebarada Torcorama Sedimentos	1066307	1368838	Quebrada	Superficial	0	River	M-33565	-73.4762	7.93102																											7.84
PO-00-33238	2	Quebrada Buturama	1042240	1402214	Quebrada	Superficial	0	River	M-33238	-73.6941	8.23305	0.002	20	64	0.904246	62	0.6	3	0.1	0.5	0.003	0.05	0.05	2.6	0.05	160000	160000	100		0.09	0.0005	3.3	0.1	0.001	0.01	0.002	3.9	7.61	0.01
PO-00-33238	2	Quebrada Buturama	1042240	1402214	Quebrada	Superficial	0	River	M-33238	-73.6941	8.23305	0.002	20	64	0.904246	62	0.6	3	0.1	0.5	0.003	0.05	0.05	2.6	0.05	160000	160000	100		0.09	0.0005	3.3	0.1	0.001	0.01	0.002	3.9	7.61	0.01
PO-00-33411	2	Quebrada Buturama	1055178	1416878	Quebrada	Superficial	0	River	M-33411	-73.5765	8.3655	0.002	30	110		97	0.1	6	0.1	0.002	1.1	0.05	0.003	1.2	0.05	16000	16000	12	0.05	0.08	0.0005	1.9	0.1		0.01	0.002	5.9	8.65	0.001
PO-22-35955	1	Quebrada Cayumbita	1056353	1294006	Quebrada	Superficial	0	River	M-35955	-73.5672	7.25453	0.001	36	88	0.05	0.005	17	0.005	46	0.25	0.0015	0.05	0.025	145.2	0.025	281	420000	100	0.025	0.0077	0.0005	0.005	0.4	0.005	0.01	0.002	2.8	8.53	0.025
PO-00-33569	3	Quebrada Guadas Ruta Del Sol	1071995	1357825	Quebrada	Superficial	0	River	M-33569	-73.4247	7.83137																											7.58
PO-00-33568	3	Quebrada Guaduas Represa	1075513	1359400	Quebrada	Superficial	0	River	M-33568	-73.3928	7.84556																											7.5
PO-00-33317	2	Quebrada La Rayita O Bejuco	1061561	1377970	Quebrada	Superficial	0	River	M-33317	-73.5191	8.01364	0.002	22	94	0.1	91	0.1	9	0.1	0.5	0.003	0.05	0.003	2.2	0.05	1700	3500	75	0.05	0.33	0.0005	0.9	0.1	0.001	0.01		17.8	6.8	0.01
PO-00-33317	2	Quebrada La Rayita O Bejuco	1061561	1377970	Quebrada	Superficial	0	River	M-33317	-73.5191	8.01364	0.002	22	94	0.1	91	0.1	9	0.1	0.5	0.003	0.05	0.003	2.2	0.05	1700	3500	75	0.05	0.33	0.0005	0.9	0.1	0.001	0.01		17.8	6.8	0.01
PO-00-33564	3	Quebrada La Rayita O Bejuco	1061561	1377970	Quebrada	Superficial	0	River	M-33564	-73.5191	8.01364	0.002	18	83	0.1	74	0.1	7	0.025	0.5	0.003	0.05	0.05	3.7	0.05	16000	16000	12	0.05	0.02	0.0005	0.1	0.1	0.01	0.01	0.002	15.9	7.9	0.05
PO-11-33015	1	Quebrada Norean	1051079	1419536	Quebrada	Superficial	0	River	M-33015	-73.6137	8.38958	0.63817	37	153	0.05	107	0.1	3	0.025	0.25	0.0015	0.05	0.25	2.9	0.025	260	9200	11	0.025	0.19	0.0005	0.1	0.05	0.001	0.01	0.002	10.6	8.28	0.025
PO-00-33261	2	Quebrada Norean	1051079	1419536	Quebrada	Superficial	0	River	M-33261	-73.6137	8.38958	0.002	34	131	0.1	108	0.1	6	0.1		1	0.05	0.003	1.8	0.05	1300	5400	12	0.05	0.17	0.0005	2.5	0.1	0.001		0.002	6.1	8.56	0.01
PO-00-33514	3	Quebrada Norean	1051079	1419536	Quebrada	Superficial	0	River	M-33514	-73.6137	8.38958	0.002	43	155	0.1	141	0.1	8	0.025	0.5	0.003	0.05	0.05	3.2	0.05	5400	16000	8	0.05	0.25	0.0005	0.1	0.1	0.01	0.01	0.002	13.3	8.38	0.05
PO-00-33316	2	Quebrada Pajuila REUBICADO	1.06343e+06	1.37445e+06	Quebrada	Superficial	0	River	M-33316	-73.5022	7.9818	0.0027678	13	99	0.1	60	0.7	7	0.1	0.5		0.05	0.003	1.6	0.05	490	3500	55	0.05	0.2	0.0005	0.8	0.1	0.001	0.01	0.002	0.9	6.89	0.01
PO-00-33316	2	Quebrada Pajuila REUBICADO	1.06343e+06	1.37445e+06	Quebrada	Superficial	0	River	M-33316	-73.5022	7.9818	0.0027678	13	99	0.1	60	0.7	7	0.1	0.5		0.05	0.003	1.6	0.05	490	3500	55	0.05	0.2	0.0005	0.8	0.1	0.001	0.01	0.002	0.9	6.89	0.01
PO-00-33318	2	Quebrada Peralonso	1.05217e+06	1.3963e+06	Quebrada	Superficial	0	River	M-33318	-73.6041	8.1795	0.002	23	94	0.1	94	0.1	9	0.1	0.5	0.003	0.05	0.003	3.6	0.05	16000	16000	100	0.05	0.19	0.0005	1.8	0.1	0.001	0.01		6.6	6.85	0.01
PO-00-33318	2	Quebrada Peralonso	1.05217e+06	1.3963e+06	Quebrada	Superficial	0	River	M-33318	-73.6041	8.1795	0.002	23	94	0.1	94	0.1	9	0.1	0.5	0.003	0.05	0.003	3.6	0.05	16000	16000	100	0.05	0.19	0.0005	1.8	0.1	0.001	0.01		6.6	6.85	0.01
PO-00-33323	2	Quebrada Samua	1059799	1381384	Quebrada	Superficial	0	River	M-33323	-73.535	8.04453	0.002	19	107	0.1	89	0.1	10	0.1		0.003	0.05	0.003	2	0.05	330	9200	18	0.05	0.42	0.0005	2	0.1	0.001		0.002	8.4	6.89	0.01
PO-00-33323	2	Quebrada Samua	1059799	1381384	Quebrada	Superficial	0	River	M-33323	-73.535	8.04453	0.002	19	107	0.1	89	0.1	10	0.1		0.003	0.05	0.003	2	0.05	330	9200	18	0.05	0.42	0.0005	2	0.1	0.001		0.002	8.4	6.89	0.01
PO-00-33559	3	Quebrada Samua	1059799	1381384	Quebrada	Superficial	0	River	M-33559	-73.535	8.04453	0.002	19	112	0.1	94	0.1	11	0.025	0.5	0.003	0.05	0.05	0.4	0.05			12	0.05	0.02	0.0005	0.1	0.1	0.01	0.01	0.002	0.1	7.86	0.05
PO-00-33292	2	Quebrada San Isidro	1072272	1350545	Quebrada	Superficial	0	River	M-33292	-73.4223	7.76554		14	85	0.1	60	0.2	6	0.1	0.002	0.003	0.05	0.003	2.5	0.05	1300	54000	70	0.05	0.26	0.0005	0.3	0.1	0.001	0.01	0.002	7.2	7.83
PO-00-33292	2	Quebrada San Isidro	1072272	1350545	Quebrada	Superficial	0	River	M-33292	-73.4223	7.76554		14	85	0.1	60	0.2	6	0.1	0.002	0.003	0.05	0.003	2.5	0.05	1300	54000	70	0.05	0.26	0.0005	0.3	0.1	0.001	0.01	0.002	7.2	7.83
PO-00-33541	3	Quebrada San Isidro	1072272	1350545	Quebrada	Superficial	0	River	M-33541	-73.4223	7.76554	0.0015	23	162	0.1	83	0.3815	6	0.3094	0.5	0.003	0.05	0.05	20.1	0.05	160000	160000	13	0.05	0.42	0.0005	0.1	0.1	0.01	0.01	0.002	17.9	8.57	0.05
PO-00-33409	2	Rio Lebrija En Barrancalebrija	1039015	1377914	Rio	Superficial	0	River	M-33409	-73.7236	8.01336	0.002	9	50		41	0.2	5	0.1	0.002	0.003	0.05	0.003	1.5	0.05	16000	16000	55	0.05	0.11	0.0005	0.1	0.1		0.01	0.002	1.7	6.97	0.001
PO-00-33401	2	Rio Magdalena Cantagallo	1018386	1309355	Rio	Superficial	0	River	M-33401	-73.911	7.39357		26	80	2.08	93	0.1	7	0.1	0.002	0.003	0.05	0.003	3.5	0.0464	1700	7000	100	0.05	0.08	0.0005	2.1	0.1	0.001	0.01	0.002	16.8	7.94
PO-00-33635	3	Rio Magdalena Cantagallo	1018386	1309355	Rio	Superficial	0	River	M-33635	-73.911	7.39357
PO-00-33392	2	Rio Magdalena Cantagallo Captacion	1018106	1307488	Rio	Superficial	0	River	M-33392	-73.9135	7.37669		18	56	0.1	60	0.1	4	0.1	0.002	0.003	0.05	0.003	3.1	0.05	780	6300	60	0.05	0.07	0.0005	1.8	0.1	0.001	0.01	0.002	11.1	7.51
PO-00-33391	2	Rio Magdalena Cantagallo Ecopetrol	1017975	1307151	Rio	Superficial	0	River	M-33391	-73.9147	7.37364		19	63	0.1	60	0.1	3	0.1	0.002	0.003	0.05	0.003	3	0.05	7800	13000	70	0.05	0.08	0.0005	1.8	0.1	0.001	0.01	0.002	11.6
PO-00-33601	3	Rio Magdalena En Barrancabermeja	1020084	1275237	Rio	Superficial	0	River	M-33601	-73.8957	7.08506	0.002	19	35	1.273	111	1.6359	15	0.025	0.5	0.003	0.05	0.0922	86.1	0.05	4600	14000	100	0.05	0.12	0.0005	2.8	0.1	0.01345	0.01	0.002	23.9	7.8	0.05
PO-00-33402	2	Rio Magdalena En Barrancabermeja	1020373	1274865	Rio	Superficial	0	River	M-33402	-73.8931	7.0817	0.002	24	68		83	0.1	5	0.1	0.002	0.003	0.05	0.003	3.1	0.05	3300	35000	90	0.05	0.07	0.0005	2	0.1		0.01	0.002	14.8	7.86	0.001
PO-00-33372	2	Rio Magdalena En Barrancabermeja	1020373	1274865	Rio	Superficial	0	River	M-33372	-73.8931	7.0817																											7.89
PO-00-33372	2	Rio Magdalena En Barrancabermeja	1020373	1274865	Rio	Superficial	0	River	M-33372	-73.8931	7.0817																											7.89
PO-00-33224	2	Rio Magdalena En Gamarra	1036654	1411670	Rio	Superficial	0	River	M-33224	-73.7448	8.31859	0.002	16	50	0.1	60	0.1	5	0.1	0.5		0.05	0.003	2.8	0.05	300	1700	25	0.05	0.07	0.0005	1.7	0.1	0.001	0.01	0.002	9.7	7.55	0.01
PO-00-33224	2	Rio Magdalena En Gamarra	1036654	1411670	Rio	Superficial	0	River	M-33224	-73.7448	8.31859	0.002	16	50	0.1	60	0.1	5	0.1	0.5		0.05	0.003	2.8	0.05	300	1700	25	0.05	0.07	0.0005	1.7	0.1	0.001	0.01	0.002	9.7	7.55	0.01
PO-00-33535	3	Rio Magdalena En Gamarra	1036654	1411670	Rio	Superficial	0	River	M-33535	-73.7448	8.31859	0.002	24	59	0.1	75	0.1124	4	0.025	0.5	0.003	0.05	0.0992	4.9	0.05	200	35000	40	0.05	0.1	0.0005	1.9	0.1	0.01	0.01	0.002	21.9	7.65	0.05
PO-00-33389	2	Rio Magdalena P Wilches 1	1016838	1295640	Rio	Superficial	0	River	M-33389	-73.925	7.26956		19	68	0.099614	64	0.1	4	0.1	0.002	0.003	0.05	0.003	3.5	0.05	7900	22000	100	0.05	0.08	0.0005	2.2	0.1	0.001	0.01	0.002	13.1	7.77
PO-00-33390	2	Rio Magdalena San Pablo	1.0188e+06	1.31711e+06	Rio	Superficial	0	River	M-33390	-73.9072	7.46369		22	58	0.1	80	0.1	6	0.1	0.002	1	0.05	0.003	4.3	0.05	7000	35000	100	0.05	0.08	0.0005	2	0.1	0.001	0.01	0.002	14.4
PO-00-33417	2	Rio Pto Carreno Rio San Alberto	1.07131e+06	1.34376e+06	Rio	Superficial	0	River	M-33417	-73.4312	7.70425	0.002	14	72		57	0.1	6	0.1	0.002	0.003	0.05	0.003	0.8	0.05	16000	16000	65	0.05	0.11	0.0005	0.7	0.1		0.01	0.002	6	7.42	0.001
PO-00-33566	3	Rio San Alberto En Panamericana	1076260	1349572	Rio	Superficial	0	River	M-33566	-73.3862	7.75669																											7.79
PO-00-33567	3	Rio San Alberto En Indupalma	1071346	1343764	Rio	Superficial	0	River	M-33567	-73.4308	7.70424																											7.55
PO-00-33400	2	Rio Sogamoso Desembocadura	1016830	1288742	Rio	Superficial	0	River	M-33400	-73.9251	7.20719		7	28	0.56	27	2.2	2	0.1	0.002	0.003	0.05	0.003	0.1	0.05	45	2200	100	0.05	0.02	0.0005	0.1	0.1	0.001	0.01	0.002	0.1	6.31
PO-00-33388	2	Rio Sogamoso Desembocadura	1017290	1288960	Rio	Superficial	0	River	M-33388	-73.921	7.20916		25	59	0.1	78	0.1	4	0.1	0.002	0.003	0.05	0.003	3.2	0.05	9300	54000	60	0.05	0.06	0.0005	1	0.1	0.001	0.01	0.002	18.9	7.71
PO-00-33399	2	Rio Sogamoso Desembocadura	1017677	1288275	Rio	Superficial	0	River	M-33399	-73.9175	7.20296		17	47	0.1	55	0.6	3	0.1	0.002	0.003	0.05	0.003	2.3	0.05	490	5400	70	0.05	0.04	0.0005	0.6	0.1	0.001	0.01	0.002	11.3	7.34
PO-00-33619	3	Rio Sogamoso Pto Cayumba	1043855	1293377	Rio	Superficial	0	River	M-33619	-73.6804	7.24895																											8.54
PO-00-33272	2	Rio Sogamoso Ruta Del Sol	1057767	1283842	Rio	Superficial	0	River	M-33272	-73.5545	7.16261	0.002	26	64	0.1	74	0.1	2	0.1	0.5	0.003	0.05	0.003	3.1	0.05	220	16000	20	0.05	0.06	0.0005	0.7	0.1	0.001	0.01		17.5	7.5	0.01
PO-00-33272	2	Rio Sogamoso Ruta Del Sol	1057767	1283842	Rio	Superficial	0	River	M-33272	-73.5545	7.16261	0.002	26	64	0.1	74	0.1	2	0.1	0.5	0.003	0.05	0.003	3.1	0.05	220	16000	20	0.05	0.06	0.0005	0.7	0.1	0.001	0.01		17.5	7.5	0.01
PO-00-33583	3	Rio Sogamoso Ruta Del Sol	1057767	1283842	Rio	Superficial	0	River	M-33583	-73.5545	7.16261	0.002	25	68	0.1	81	0.1	4	0.025	0.5	0.003	0.05	0.05	6.43	0.05	270	1300	13	0.05	0.09	0.0005	1.21	0.1	0.01	0.01	0.002	27.94	7.66	0.05
PO-11-33065	1	Salom SAS NO REUBICADO	1.04733e+06	1.37454e+06	Pozo	Subterranea	60	Well	M-33065	-73.6482	7.98283	0.003901	27	125	0.05	109	0.1	10	0.025	0.25	0.0015	0.05	0.025	45.2	0.025	9	16000	8	0.025	0.14	0.0005	0.6	0.05	0.005	0.01	0.002	1.3	7.14	0.025
PO-17-33037	1	San Jose De Las Americas	1055878	1365410	Pozo	Subterranea	45	Well	M-33037	-73.5708	7.90015	0.0030236	16	89	0.05	46	0.1	1	0.025	0.25	0.0015	0.05	0.25	0.6	0.025	9	40	9	0.025	0.04	0.0005	0.4	0.05	0.001	0.01	0.002	0.2	7.1	0.025
PO-00-33334	2	San Jose De Las Americas	1055878	1365410	Pozo	Subterranea	45	Well	M-33334	-73.5708	7.90015	0.0057525	16	90	0.1	55	0.1	4	0.1	0.5	0.003	0.05		0.4	0.05	9	78	8	0.05	0.03	0.0005	0.3	0.1	0.001	0.01	0.002	0.2	6.39	0.01
PO-00-33343	2	San Jose Del Chorro	1035115	1342792	Pozo	Subterranea	50	Well	M-33343	-73.7592	7.69582	0.002	6	92	0.1	29	0.1	3	0.2	0.5	0.003	0.05	0.05	0.6	0.05	9	68	6	0.05	0.28		0.1	0.1	0.001	0.01	0.002	1.4	7.02	0.01
PO-00-33573	3	San Jose Del Chorro	1035115	1342792	Pozo	Subterranea	50	Well	M-33573	-73.7592	7.69582	0.002	6	75	0.1	26	0.1	3	0.2261	0.5	0.003	0.05	0.05	0.6	0.05	20	3500	9	0.05	0.27	0.0005	0.1	0.1	0.01	0.01	0.002	2.38	7.86	0.05
PO-11-33057	1	Santa Lucia	1.04914e+06	1.38143e+06	Pozo	Subterranea	58	Well	M-33057	-73.6317	8.04508	0.0031599	10	71	0.05	38	0.1	3	0.025	0.25	0.0015	0.05	0.025	2.5	0.025	5400	92000	6		0.1	0.0005	8.2	0.05	0.005	0.01	0.002	0.8	7.37	0.025
PO-00-33314	2	Santa Lucia	1.04914e+06	1.38143e+06	Pozo	Subterranea	58	Well	M-33314	-73.6317	8.04508	0.0037709	10	65	0.1	37	0.1	3	0.1	0.5		0.05	0.003	3.5	0.05	20	170	7	0.05	0.09	0.0005	4.5	0.1	0.001	0.01	0.002	0.9	6.79	0.01
PO-00-33288	2	Santos 6 ABAS	1068896	1301894	ABAS	Subterranea	355	ABAS	M-33288	-73.4536	7.3257		2	81	0.1	12	0.1	1	0.1	0.005852	0.003	0.05	0.003	0.9	0.05	9	700	7	0.05	0.14	0.0005	0.1	0.1	0.001		0.002	0.6	5.64	0.01
PO-22-33084	1	Sopintura Lav Auto	1.06394e+06	1.3094e+06	Pozo	Subterranea	24	Shallow Well	M-33084	-73.4984	7.39361	0.001	2	1	0.151	14	0.1	2	0.025	0.25	0.0015	0.05	0.025	4.4	0.025	9	16000	6	0.025	0.01	0.0005	22.05	0.05	0.005	0.01	0.002	0.6	4.58	0.025
PO-11-33052	1	Tierradentro	1.04497e+06	1.38084e+06	Pozo	Subterranea	60	Well	M-33052	-73.6696	8.03973	0.0055229	16	37	0.05	50	0.1	2	0.025	0.25	0.0015	0.05	0.025	3.8	0.025	330	35000	6	0.025	0.005	0.0005	26.4	0.05	0.0166623	0.01	0.002	0.2	6.59	0.025
PO-17-33049	1	Tisquirama 3	1.0535e+06	1.37944e+06	Pozo	Subterranea	60	Well	M-33049	-73.5922	8.02699	0.001	23	184	0.05	105	0.1	12	0.31	0.25	0.0015	0.05	0.025	4.5	0.025	9	9	45	0.0025	0.62	0.0005	0.1	0.1	3.2438	0.01	0.002	3	6.96	0.025
PO-00-33320	2	Tisquirama 3	1.0535e+06	1.37944e+06	Pozo	Subterranea	60	Well	M-33320	-73.5922	8.02699	0.0028834	24	165	0.1	120	0.1	15	1.3		0.003	0.05	0.003	3.8	0.05	330	16000	50	0.05	0.54	0.0005	0.1	0.1	0.001	0.01		2.2	6.78	0.01
PO-29-33115	1	Uvaldino Arroyo	1043744	1277159	Pozo	Subterranea	17.5	Shallow Well	M-33115	-73.6815	7.10231	0.0026319	31	151	0.005	111	0.3	8	0.58	0.25	0.0015	0.05	0.025	12.2	0.025	9	78	40	0.025	0.21	0.0005	0.8	0.05	0.005	0.01	0.002	111.1	6.78	0.025
PO-00-33242	2	Uvaldino Arroyo	1043744	1277159	Pozo	Subterranea	17.5	Shallow Well	M-33242	-73.6815	7.10231	0.002			0.1					0.5			0.003		0.05				0.05		0.0005			0.001	0.01	0.002		6.27	0.01
PO-00-33524	3	Vda Cruce Patino	1046615	1388485	Pozo	Subterranea	45	Well	M-33524	-73.6546	8.10888	0.0025	8	41	0.1	30	0.1	2	0.025	0.5	0.003	0.05	0.05	6.2	0.05			10	0.05	0.1	0.0005	13.8	0.1	0.01	0.01	0.002	0.1	7.32	0.05
PO-00-33251	2	Vda Cruce Patino	1046615	1388485	Pozo	Subterranea	45	Well	M-33251	-73.6546	8.10888	0.0035976	10	59	0.1	45	0.1	5	0.1	0.5	0.003	0.05	0.05	9.5		5400	9200	6	0.05	0.07	0.0005	19.9	0.1	0.001	0.01	0.002	0.1	6.5	0.01
PO-22-33096	1	Vda El 36	1051983	1305788	Pozo	Subterranea	20	Shallow Well	M-33096	-73.6067	7.3611	0.001	0.5	0.5	0.224	1	0.1	0.5	0.025	0.25	0.0015	0.05	0.025	2.4	0.025	9	590	7	0.025	0.02	0.0005	10.2	0.05	0.005	0.01	0.002	0.4	4.2	0.025
PO-00-33349	2	Vda El 36	1051983	1305788	Pozo	Subterranea	75	Well	M-33349	-73.6067	7.3611	0.002	1	0	0.201802	6	0.1	1	0.1	0.5	0.003	0.05	0.05	2.6		9	9	9	0.05	0.02	0.0005	11	0.1	0.001	0.01	0.002	0.4	3.97	0.01
PO-00-33270	2	Vda La Raya	1057514	1288967	Pozo	Subterranea	65	Well	M-33270	-73.5568	7.20895	0.002	2	2	0.1	6	0.1	1	0.1		0.003	0.05	0.003	1	0.3532	68	1100	6		0.03	0.0005	6.6	0.1	0.001		0.002	0.1	5.64	0.01
PO-00-33208	2	Villa De Los Angeles	1.01943e+06	1.31721e+06	Pozo	Subterranea	12	Shallow Well	M-33208	-73.9015	7.46456	0.006176	20	86	0.1	71	0.4	5	0.2	0.5	0.003	0.05	0.05	4.7	0.05	49	28	40	0.05	0.51		0.1	0.1	0.001	0.01	0.002	2.8	6.86	0.01
PO-00-33301	2	Villa Esperanza	1047778	1408783	Pozo	Subterranea	90	Well	M-33301	-73.6438	8.29239	0.002099	11	175	0.1	38	0.1	3	0.1	0.5	0.003	0.05	0.003	23.3	0.05	20	490	18	0.05	0.55	0.0005	0.3	0.1	0.001	0.01		0.6	7.92	0.01
PO-00-33519	3	Villa Esperanza	1047778	1408783	Pozo	Subterranea	90	Well	M-33519	-73.6438	8.29239	0.002	15	170	0.1	48	0.1	3	0.025	0.5	0.003	0.05	0.05	39.2	0.05	140	210	11	0.05	0.33	0.0005	1.2	0.1	0.01	0.01	0.002	1.4	7.44	0.05
PO-00-33381	2	Villa Haryan	1050033	1281194	Pozo	Subterranea	5	Shallow Well	M-33381	-73.6246	7.13874	0.002	2	3	0.1	13	0.1	3	0.1	0.5	0.003	3.6			0.05	9	68	10	0.05	0.02	0.0005	0.3	0.1	0.001	0.01	0.002	2	4.77	0.01
PO-00-33596	3	Villa Haryan	1050033	1281194	Pozo	Subterranea	8	Shallow Well	M-33596	-73.6246	7.13874	0.002	1	1	0.1	2	0.1	1	0.025	0.5	0.003	0.05	0.05	4.1	0.05	36	460	11	0.05	0.01	0.0005	1.9	0.1	0.01	0.01	0.002	1.5	5.18	0.05
PO-00-33302	2	Villa Julia	1044571	1410897	Pozo	Subterranea	68	Well	M-33302	-73.6729	8.31154	0.0052447	10	76	0.1	39	0.1	4	0.1	0.5	0.003	0.05	0.003	2.9	0.05	20	20	5	0.05	0.14	0.0005	5.1	0.1	0.001	0.01		2.6	6.53	0.01
PO-00-33502	3	Villa Juliana	1044571	1410897	Pozo	Subterranea	60	Well	M-33502	-73.6729	8.31154		10	76		37	0.1	3	0.025					3.6			20	8		0.19		5.4	0.1				4.5	6.47
PO-00-33225	2	Villa Ricardo	1037406	1449485	Pozo	Subterranea	60	Well	M-33225	-73.7376	8.66049	0.002	12	12	0.1	30	0.1	0	0.3	0.5	0.003	0.05		26.5	0.05	9	74	7	0.05	0.02	0.0005	35.7	0.1	0.001	0.01	0.002	19.9	5.27	0.01
PO-00-33512	3	Villa Ricardo	1037406	1449485	Pozo	Subterranea	60	Well	M-33512	-73.7376	8.66049	0.0018	8	22	0.1	30	0.1	3	0.025	0.46105	0.003	0.05	0.05	30.5	0.05	9	20	7	0.05	0.02	0.0005	34.2	0.1	0.01	0.01	0.002	24	5.32	0.05
PO-29-33127	1	Villa Rosario	1.02215e+06	1.28829e+06	Pozo	Subterranea	60	Well	M-33127	-73.877	7.20306	0.0028453	10	57	0.05	297	0.15	7	0.025	0.25	0.0015	0.05	0.025	13.6	0.025	9	750	100	0.025	0.18	0.0005	0.05	0.05	0.005	0.01	0.002	0.1	7.08	0.025
PO-00-33370	2	Villa Rosario	1.02215e+06	1.28829e+06	Pozo	Subterranea	12	Shallow Well	M-33370	-73.877	7.20306	0.002	100	311	0.1	285	0.1	8	0.1	0.5	0.003	0.05	0.05	11.6		490	700	90	0.05	0.12	0.0005	0.1	0.1	0.001	0.01	0.002	0.1	6.87	0.01
PO-17-33047	1	Villas De San Pedro	1.04734e+06	1.37452e+06	Pozo	Subterranea	60	Well	M-33047	-73.6482	7.98263	0.0050719	29	143	0.05	119	0.1	11	0.025	0.25	0.0015	0.05	0.025	3.4	0.025	1400	5400	5	0.025	0.37	0.0005	2.1	0.05	0.005	0.01	0.002	0.6	7.59	0.025
PO-00-33525	3	Villla Tania	1051074	1388277	Pozo	Subterranea	60	Well	M-33525	-73.6141	8.10695	0.003	10	111	0.1	38	0.1	3	0.025	0.5	0.003	0.05	0.05	0.8	0.05			9	0.05	0.3	0.0005	0.5	0.1	0.01	0.01	0.002	1.7	7.84	0.05
PO-00-33310	2	Villla Tania	1051074	1388277	Pozo	Subterranea	60	Well	M-33310	-73.6141	8.10695	0.00433445	14	103	0.1	53	0.1	5	0.1	0.5	0.003	0.05	0.05	3.7	5400	9200	9	198	2	0.09	0.0005	6	0.1	0.001	0.01	0.002	1	6.7	0.01
