# Supplementary material for: Assessment of groundwater quality for human consumption and its health risks in the Middle Magdalena Valley, Colombia
Source: Sci Rep. 2024 May 18;14:11346. doi: 10.1038/s41598-024-61259-0 (PMC11102493; doi:10.1038/s41598-024-61259-0)
Supplement: Supplementary file 4 — Supplementary Information 4. [file 41598_2024_61259_MOESM4_ESM.xlsx]

## Sheet: Hoja1
ID_PUNTO	Numero Campaña de Campo	Nombre_del_punto	Acueducto	Nombre_del_punto_2	POINT_X	POINT_Y	Tipo_Punto	Tipo_Fuente	Prof_unificada	Type	ID_MUESTRA	X	Y	Localizacion_geologia	Localizacion_Prec	SimboloUG	Edad
PO-00-33280	2	_Finca El Diviso II NO REUBICADO	NO	W209	1065754	1380641	Pozo	Subterranea	37	Well	M-33280	-73.481	8.03774	Norte	SUR	Qfal	Cuaternario
PO-11-33060	1	_Finca La Chivera NO REUBICADO	NO	231	1055609	1387049	Pozo	Subterranea	60	Well	M-33060	-73.573	8.0958	Norte	Norte	Qtf	Cuaternario
PO-00-33315	2	_Gasolineria Terpel NO REUBICADO	NO	W221	1047228	1379390	Pozo	Subterranea	60	Well	M-33315	-73.6491	8.02664	Norte	Norte	Qfal	Cuaternario
PO-18-33039	1	_Predio El Delirio NO REUBICADO	NO	207	1060730	1361556	Pozo	Subterranea	60	Well	M-33039	-73.5268	7.86525	Norte	SUR	Qfal	Cuaternario
PO-00-33307	2	_W203 NO REUBICADO	NO	W203	1.05146e+06	1.39688e+06	Pozo	Subterranea	12	Shallow Well	M-33307	-73.6106	8.18472	Norte	Norte	Qfal	Cuaternario
PO-00-33384	2	108 III D 49	NO	M620	1029766	1284420	Manantial	Subterranea	0	Spring	M-33384	-73.808	7.16805	Sur	SUR	Qfc	Cuaternario
PO-00-33609	3	108 III D 49	NO		1029766	1284420	Manantial	Subterranea	0	Spring	M-33609	-73.808	7.16805	Sur	SUR	Qfc	Cuaternario
PO-00-33253	2	119 II B 25	NO	M603	1047938	1277775	Pozo	Subterranea	165	Well	M-33253	-73.6436	7.10784	Sur	SUR	N1r (U2)	Mioceno
PO-00-33293	2	ABA 4	NO	ABA 4	1073994	1320051	ABAS	Subterranea	385	ABAS	M-33293	-73.4071	7.48981	Sur	SUR	N1r (U1)	Mioceno
PO-00-33204	2	Acueducto Brisas	Acueducto	505	1016584	1305796	Pozo	Subterranea	100	ABAS	M-33204	-73.9273	7.36139	Sur	SUR	Qfc	Cuaternario
PO-00-33624	3	Acueducto Brisas	Acueducto		1016584	1305796	Pozo	Subterranea	100	ABAS	M-33624	-73.9273	7.36139	Sur	SUR	Qfc	Cuaternario
PO-11-33026	1	Acueducto Buturama	Acueducto	120	1042056	1401666	Pozo	Subterranea	60	ABAS	M-33026	-73.6958	8.2281	Norte	Norte	Qfal	Cuaternario
PO-00-33296	2	Acueducto Buturama	Acueducto	M107	1042056	1401666	Pozo	Subterranea	60	ABAS	M-33296	-73.6958	8.2281	Norte	Norte	Qfal	Cuaternario
PO-00-33504	3	Acueducto Caballero	Acueducto		1045740	1410440	Pozo	Subterranea	60	ABAS	M-33504	-73.6623	8.30739	Norte	Norte	Qcal	Cuaternario
PO-00-33373	2	Acueducto Caguices	Acueducto	508	1015719	1323154	Pozo	Subterranea	75	ABAS	M-33373	-73.9351	7.51835	Norte	SUR	N1r (U3)	Mioceno
PO-00-33633	3	Acueducto Caguices	Acueducto		1015719	1323154	Pozo	Subterranea	75	ABAS	M-33633	-73.9351	7.51835	Norte	SUR	N1r (U3)	Mioceno
PO-00-33222	2	Acueducto Campo Duro	Acueducto	502	1033161	1312351	Pozo	Subterranea	72	ABAS	M-33222	-73.7771	7.42059	Sur	SUR	Qfl	Cuaternario
PO-00-33638	3	Acueducto Campo Hermoso	Acueducto		1013487	1347725	Pozo	Subterranea	70	ABAS	M-33638	-73.9553	7.74053	Norte	SUR	N1r (U2)	Mioceno
PO-00-33630	3	Acueducto Canaletal	Acueducto		1022428	1326392	Pozo	Subterranea	70	ABAS	M-33630	-73.8743	7.5476	Norte	SUR	N1r (U3)	Mioceno
PO-00-33201	2	Acueducto Cano Patico	Acueducto	506	1012018	1294331	Pozo	Subterranea	100	ABAS	M-33201	-73.9687	7.25774	Sur	SUR	N1r (U2)	Mioceno
PO-00-33623	3	Acueducto Cano Patico	Acueducto		1012018	1294331	Pozo	Subterranea	100	ABAS	M-33623	-73.9687	7.25774	Sur	SUR	N1r (U2)	Mioceno
PO-00-33622	3	Acueducto Cantagallo	Acueducto		1018040	1307967	Pozo	Subterranea	125	Well	M-33622	-73.9141	7.38102	Sur	SUR	Qfc	Cuaternario
PO-00-33207	2	Acueducto Cantagallo	Acueducto	504	1018040	1307967	Pozo	Subterranea	125	Well	M-33207	-73.9141	7.38102	Sur	SUR	Qfc	Cuaternario
PO-00-33628	3	Acueducto Carmen Del Cucu	Acueducto		1023561	1340987	Pozo	Subterranea	60	Well	M-33628	-73.864	7.67957	Norte	SUR	N1r (U3)	Mioceno
PO-11-33010	1	Acueducto Chapeton	Acueducto	104	1043644	1412967	Pozo	Subterranea	60	Well	M-33010	-73.6813	8.33026	Norte	Norte	Qfal	Cuaternario
PO-00-33299	2	Acueducto Chapeton	Acueducto	M122	1043644	1412967	Pozo	Subterranea	60	Well	M-33299	-73.6813	8.33026	Norte	Norte	Qfal	Cuaternario
PO-07-33018	1	Acueducto Costilla	Acueducto	112	1038522	1457354	Pozo	Subterranea	120	Well	M-33018	-73.7274	8.73163	Norte	Norte	Qfal	Cuaternario
PO-00-33230	2	Acueducto Costilla	Acueducto	M114	1038522	1457354	Pozo	Subterranea	120	Well	M-33230	-73.7274	8.73163	Norte	Norte	Qfal	Cuaternario
PO-00-33511	3	Acueducto Costilla	Acueducto		1038522	1457354	Pozo	Subterranea	120	Well	M-33511	-73.7274	8.73163	Norte	Norte	Qfal	Cuaternario
PO-00-33526	3	Acueducto El Marquez	Acueducto		1053885	1388707	Pozo	Subterranea	60	Well	M-33526	-73.5886	8.11081	Norte	Norte	Qfal	Cuaternario
PO-16-33124	1	Acueducto El Pedral	Acueducto	471	1025826	1290995	Pozo	Subterranea	100	Well	M-33124	-73.8437	7.22753	Sur	SUR	Qfc	Cuaternario
PO-00-33216	2	Acueducto El Pedral	Acueducto	471	1025826	1290995	Pozo	Subterranea	100	Well	M-33216	-73.8437	7.22753	Sur	SUR	Qfc	Cuaternario
PO-00-33615	3	Acueducto El Pedral	Acueducto		1025826	1290995	Pozo	Subterranea	100	Well	M-33615	-73.8437	7.22753	Sur	SUR	Qfc	Cuaternario
PO-00-33641	3	Acueducto El Pinal	Acueducto		1020696	1353779	Pozo	Subterranea	74	Well	M-33641	-73.8899	7.79525	Norte	SUR	N1r (U2)	Mioceno
PO-00-33629	3	Acueducto El Rosario	Acueducto		1022217	1335218	Pozo	Subterranea	60	Well	M-33629	-73.8762	7.62741	Norte	SUR	N1r (U3)	Mioceno
PO-16-33131	1	Acueducto El Taladro	Acueducto	482	1041849	1297196	Pozo	Subterranea	80	Well	M-33131	-73.6985	7.2835	Sur	SUR	N1r (U4)	Mioceno
PO-00-33237	2	Acueducto El Taladro	Acueducto	482	1041849	1297196	Pozo	Subterranea	80	Well	M-33237	-73.6985	7.2835	Sur	SUR	N1r (U4)	Mioceno
PO-00-33617	3	Acueducto El Taladro	Acueducto		1041849	1297196	Pozo	Subterranea	80	Well	M-33617	-73.6985	7.2835	Sur	SUR	N1r (U4)	Mioceno
PO-00-33202	2	Acueducto El Tigre	Acueducto	489	1013946	1275799	Pozo	Subterranea	105	Well	M-33202	-73.9513	7.09016	Sur	SUR	N1r (U1)	Mioceno
PO-00-33602	3	Acueducto El Tigre	Acueducto		1013946	1275799	Pozo	Subterranea	105	Well	M-33602	-73.9513	7.09016	Sur	SUR	N1r (U1)	Mioceno
PO-00-33135	1	Acueducto El Tigre	Acueducto	489	1013946	1275799	Pozo	Subterranea	105	Well	M-33135	-73.9513	7.09016	Sur	SUR	N1r (U1)	Mioceno
PO-00-33634	3	Acueducto Enraizar 1	Acueducto		1014777	1321452	Pozo	Subterranea	117	Well	M-33634	-73.9436	7.50296	Norte	SUR	N1r (U3)	Mioceno
PO-00-33416	2	Acueducto Hotel Aguachica	Acueducto	M-30	1051811	1411622	Otro		0	Tap	M-33416	-73.6072	8.31802	Norte	Norte	Qfal	Cuaternario
PO-00-33361	2	Acueducto Km 20	Acueducto	510	1037790	1301765	Pozo	Subterranea	80	Well	M-33361	-73.7353	7.32484	Sur	SUR	N1r (U4)	Mioceno
PO-16-33122	1	Acueducto Km 8	Acueducto	433	1026143	1302032	Pozo	Subterranea	64	Well	M-33122	-73.8407	7.32732	Sur	SUR	Qat	Cuaternario
PO-00-33362	2	Acueducto Km 8	Acueducto	433	1026143	1302032	Pozo	Subterranea	64	Well	M-33362	-73.8407	7.32732	Sur	SUR	Qat	Cuaternario
PO-00-33654	3	Acueducto Km 8	Acueducto		1026143	1302032	Pozo	Subterranea	64	Well	M-33654	-73.8407	7.32732	Sur	SUR	Qat	Cuaternario
PO-00-33528	3	Acueducto La Esmeralda Baja	Acueducto		1047769	1402899	Pozo	Subterranea	82	Well	M-33528	-73.644	8.23919	Norte	Norte	Qfal	Cuaternario
PO-00-33303	2	Acueducto La Esmeralda Baja	Acueducto	M129	1047769	1402899	Pozo	Subterranea	82	Well	M-33303	-73.644	8.23919	Norte	Norte	Qfal	Cuaternario
PO-00-33660	3	Acueducto La Esmeralda Baja	Acueducto		1047769	1402899	Pozo	Subterranea	82	Well	M-33660	-73.644	8.23919	Norte	Norte	Qfal	Cuaternario
PO-00-33643	3	Acueducto La Sabana	Acueducto		1015553	1355590	Pozo	Subterranea	72	Well	M-33643	-73.9365	7.81164	Norte	SUR	N1r (U2)	Mioceno
PO-00-33637	3	Acueducto Las Animas Altas	Acueducto		1013965	1346071	Pozo	Subterranea	75	Well	M-33637	-73.9509	7.72557	Norte	SUR	N1r (U2)	Mioceno
PO-04-33023	1	Acueducto Las Brisas Tamalameque	Acueducto	117	1034772	1472793	Pozo	Subterranea	95	Well	M-33023	-73.7614	8.87125	Norte	Norte	Qfal	Cuaternario
PO-00-33298	2	Acueducto Las Brisas Tamalameque	Acueducto	M112	1034772	1472793	Pozo	Subterranea	95	Well	M-33298	-73.7614	8.87125	Norte	Norte	Qfal	Cuaternario
PO-17-33042	1	Acueducto Pajuila	Acueducto	210	1064424	1372335	Pozo	Subterranea	60	Well	M-33042	-73.4932	7.96266	Norte	SUR	Qfal	Cuaternario
PO-00-33329	2	Acueducto Pajuila	Acueducto	M309	1064424	1372335	Pozo	Subterranea	60	Well	M-33329	-73.4932	7.96266	Norte	SUR	Qfal	Cuaternario
PO-05-33021	1	Acueducto Palestina	Acueducto	115	1042366	1473567	Pozo	Subterranea	105	Well	M-33021	-73.6924	8.87819	Norte	Norte	Qcal	Cuaternario
PO-00-33239	2	Acueducto Palestina	Acueducto	M113	1042366	1473567	Pozo	Subterranea	105	Well	M-33239	-73.6924	8.87819	Norte	Norte	Qcal	Cuaternario
PO-00-33510	3	Acueducto Palestina	Acueducto		1042366	1473567	Pozo	Subterranea	105	Well	M-33510	-73.6924	8.87819	Norte	Norte	Qcal	Cuaternario
PO-00-33639	3	Acueducto Palmeras	Acueducto		1013296	1349271	Pozo	Subterranea	90	Well	M-33639	-73.957	7.75451	Norte	SUR	N1r (U2)	Mioceno
PO-04-33022	1	Acueducto Pasocorriendo	Acueducto	116	1.03621e+06	1.47299e+06	Pozo	Subterranea	70	Well	M-33022	-73.7483	8.87299	Norte	Norte	Qfal	Cuaternario
PO-17-33045	1	Acueducto Pita Limon	Acueducto	214	1046410	1370592	Pozo	Subterranea	100	Well	M-33045	-73.6566	7.9471	Norte	SUR	Qfl	Cuaternario
PO-00-33250	2	Acueducto Pita Limon	Acueducto	W205	1046410	1370592	Pozo	Subterranea	100	Well	M-33250	-73.6566	7.9471	Norte	SUR	Qfl	Cuaternario
PO-00-33557	3	Acueducto Pita Limon	Acueducto		1046410	1370592	Pozo	Subterranea	100	Well	M-33557	-73.6566	7.9471	Norte	SUR	Qfl	Cuaternario
PO-16-33128	1	Acueducto Pte Sogamoso	Acueducto	470	1032251	1293053	Pozo	Subterranea	105	Well	M-33128	-73.7855	7.2461	Sur	SUR	Qat	Cuaternario
PO-00-33221	2	Acueducto Pte Sogamoso	Acueducto	470	1032251	1293053	Pozo	Subterranea	105	Well	M-33221	-73.7855	7.2461	Sur	SUR	Qat	Cuaternario
PO-00-33613	3	Acueducto Pte Sogamoso	Acueducto		1032251	1293053	Pozo	Subterranea	105	Well	M-33613	-73.7855	7.2461	Sur	SUR	Qat	Cuaternario
PO-00-33614	3	Acueducto Pte Sogamoso 2	Acueducto		1032212	1293140	Pozo	Subterranea	60	Well	M-33614	-73.7858	7.24689	Sur	SUR	Qat	Cuaternario
PO-00-33338	2	Acueducto Pto Culto	Acueducto	M322	1045212	1362987	Pozo	Subterranea	40	Well	M-33338	-73.6675	7.87835	Norte	SUR	Qfl	Cuaternario
PO-00-33549	3	Acueducto Pto Culto	Acueducto		1045212	1362987	Pozo	Subterranea	40	Well	M-33549	-73.6675	7.87835	Norte	SUR	Qfl	Cuaternario
PO-00-33516	3	Acueducto Pto Mosquito	Acueducto		1036389	1397558	Pozo	Subterranea	60	Well	M-33516	-73.7473	8.191	Norte	Norte	Qfal	Cuaternario
PO-00-33295	2	Acueducto Pto Mosquito	Acueducto	M106	1036389	1397558	Pozo	Subterranea	60	Well	M-33295	-73.7473	8.191	Norte	Norte	Qfal	Cuaternario
PO-11-33058	1	Acueducto Pto Patino	Acueducto	229	1042871	1385531	Pozo	Subterranea	80	Well	M-33058	-73.6886	8.0822	Norte	Norte	Qfal	Cuaternario
PO-00-33240	2	Acueducto Pto Patino	Acueducto	W210	1042871	1385531	Pozo	Subterranea	80	Well	M-33240	-73.6886	8.0822	Norte	Norte	Qfal	Cuaternario
PO-00-33522	3	Acueducto Pto Patino	Acueducto		1042871	1385531	Pozo	Subterranea	80	Well	M-33522	-73.6886	8.0822	Norte	Norte	Qfal	Cuaternario
PO-00-33363	2	Acueducto Raizar 3	Acueducto	507	1014592	1321602	Pozo	Subterranea	85	Well	M-33363	-73.9453	7.50432	Norte	SUR	N1r (U3)	Mioceno
PO-00-33360	2	Acueducto Rosa Blanca	Acueducto	319B	1043646	1325662	Pozo	Subterranea	80	Well	M-33360	-73.682	7.54087	Sur	SUR	Qfal	Cuaternario
PO-00-33577	3	Acueducto Rosa Blanca	Acueducto		1043646	1325662	Pozo	Subterranea	80	Well	M-33577	-73.682	7.54087	Sur	SUR	Qfal	Cuaternario
PO-07-33020	1	Acueducto San Bernardo	Acueducto	114	1.03877e+06	1.45137e+06	Pozo	Subterranea	60	Well	M-33020	-73.7252	8.67752	Norte	Norte	Qcal	Cuaternario
PO-00-33364	2	Acueducto San Claver	Acueducto	509	1033847	1301722	Pozo	Subterranea	68	Well	M-33364	-73.771	7.32448	Sur	SUR	N1r (U4)	Mioceno
PO-00-33616	3	Acueducto San Claver	Acueducto		1033847	1301722	Pozo	Subterranea	68	Well	M-33616	-73.771	7.32448	Sur	SUR	N1r (U4)	Mioceno
PO-00-33644	3	Acueducto San Luis	Acueducto		1019143	1357848	Pozo	Subterranea	70	Well	M-33644	-73.9039	7.83204	Norte	SUR	N1r (U2)	Mioceno
PO-00-33632	3	Acueducto Santodomingo	Acueducto		1015397	1339347	Pozo	Subterranea	65	Well	M-33632	-73.938	7.66477	Norte	SUR	N1r (U3)	Mioceno
PO-00-33640	3	Acueducto Sinai	Acueducto		1016808	1350408	Pozo	Subterranea	61	Well	M-33640	-73.9251	7.76478	Norte	SUR	N1r (U2)	Mioceno
PO-00-33631	3	Acueducto Socorro	Acueducto		1018347	1328993	Pozo	Subterranea	85	Well	M-33631	-73.9112	7.57114	Norte	SUR	N1r (U3)	Mioceno
PO-04-33024	1	Acueducto Tamalameque	Acueducto	118	1028461	1471180	Pozo	Subterranea	80	Well	M-33024	-73.8188	8.85671	Norte	Norte	Qfal	Cuaternario
PO-00-33219	2	Acueducto Tamalameque	Acueducto	M111	1028461	1471180	Pozo	Subterranea	80	Well	M-33219	-73.8188	8.85671	Norte	Norte	Qfal	Cuaternario
PO-00-33509	3	Acueducto Tamalameque	Acueducto		1028461	1471180	Pozo	Subterranea	80	Well	M-33509	-73.8188	8.85671	Norte	Norte	Qfal	Cuaternario
PO-00-33337	2	Acueducto Terraplen	Acueducto	M321	1046350	1363055	Pozo	Subterranea	45	Well	M-33337	-73.6572	7.87895	Norte	SUR	Qfl	Cuaternario
PO-00-33550	3	Acueducto Terraplen	Acueducto		1046350	1363055	Pozo	Subterranea	45	Well	M-33550	-73.6572	7.87895	Norte	SUR	Qfl	Cuaternario
PO-17-33040	1	Acueducto Torcoroma	Acueducto	208	1054415	1369685	Pozo	Subterranea	60	Well	M-33040	-73.584	7.93882	Norte	SUR	Qfal	Cuaternario
PO-00-33267	2	Acueducto Torcoroma	Acueducto	M324	1054415	1369685	Pozo	Subterranea	60	Well	M-33267	-73.584	7.93882	Norte	SUR	Qfal	Cuaternario
PO-00-33412	2	Acueducto Totumal	Acueducto	M-26	1.05331e+06	1.40478e+06	Otro		0	Tap	M-33412	-73.5937	8.25615	Norte	Norte	Qcal	Cuaternario
PO-00-33588	3	Acueducto Vda La Tigra	Acueducto		1066070	1318581	Pozo	Subterranea	130	Well	M-33588	-73.4789	7.47662	Sur	SUR	Qfal	Cuaternario
PO-29-33103	1	Agua Kriss	Acueducto	407	1029583	1268697	Pozo	Subterranea	80	Well	M-33103	-73.8098	7.02588	Sur	SUR	N1r (U1)	Mioceno
PO-00-33220	2	Agua Kriss	Acueducto	407	1029583	1268697	Pozo	Subterranea	80	Well	M-33220	-73.8098	7.02588	Sur	SUR	N1r (U1)	Mioceno
PO-00-33603	3	Agua Kriss	Acueducto		1029583	1268697	Pozo	Subterranea	80	Well	M-33603	-73.8098	7.02588	Sur	SUR	N1r (U1)	Mioceno
PO-00-33398	2	Agua Llave P Wilches	NO	M-12	1.0199e+06	1.30434e+06	Otro		0	Tap	M-33398	-73.8972	7.3482	Sur	SUR	Qfc	Cuaternario
PO-00-33415	2	Aguachica Casco Urbano	NO	M-29	1051811	1411622	Pozo	Subterranea	60	Well	M-33415	-73.6072	8.31802	Norte	Norte	Qfal	Cuaternario
PO-00-33365	2	Aguas De P Wilches	NO	513	1018729	1302259	Pozo	Subterranea	68	Well	M-33365	-73.9079	7.32941	Sur	SUR	Qfc	Cuaternario
PO-00-33210	2	Aguas De P Wilches Planta	NO	512	1019830	1304488	Pozo	Subterranea	120	Well	M-33210	-73.8979	7.34956	Sur	SUR	Qfc	Cuaternario
PO-11-33056	1	Alondra Santa Lucia	NO	226	1.04844e+06	1.38327e+06	Pozo	Subterranea	60	Well	M-33056	-73.6381	8.06168	Norte	Norte	Qfal	Cuaternario
PO-11-33036	1	Ardicar SAS	NO	M1	1051228	1410717	Pozo	Subterranea	70	Well	M-33036	-73.6125	8.30984	Norte	Norte	Qcal	Cuaternario
PO-00-33294	2	Ardicar SAS	NO	M103	1051228	1410717	Pozo	Subterranea	70	Well	M-33294	-73.6125	8.30984	Norte	Norte	Qcal	Cuaternario
PO-00-33410	2	Barrancalebrija	NO	M-24	1039193	1378066	Pozo	Subterranea	60	Well	M-33410	-73.722	8.01474	Norte	Norte	Qfc	Cuaternario
PO-11-33051	1	Barrancalebrija	NO	221	1039525	1377690	Pozo	Subterranea	90	Well	M-33051	-73.719	8.01133	Norte	Norte	Qfc	Cuaternario
PO-00-33233	2	Barrancalebrija	NO	W216	1039525	1377690	Pozo	Subterranea	90	Well	M-33233	-73.719	8.01133	Norte	Norte	Qfc	Cuaternario
PO-00-33556	3	Barrancalebrija	NO		1039525	1377690	Pozo	Subterranea	90	Well	M-33556	-73.719	8.01133	Norte	Norte	Qfc	Cuaternario
PO-00-33428	2	Barrio Brisas Del Oriente	NO	YD	1.01822e+06	1.26634e+06	Pozo	Subterranea	60	Well	M-33428	-73.9126	7.00461	Sur	SUR	N1r (U1)	Mioceno
PO-11-33035	1	Biter	NO	129	1051970	1399475	Pozo	Subterranea	150	Well	M-33035	-73.6059	8.20819	Norte	Norte	Qcal	Cuaternario
PO-00-33308	2	Biter	NO	W204	1051970	1399475	Pozo	Subterranea	150	Well	M-33308	-73.6059	8.20819	Norte	Norte	Qcal	Cuaternario
PO-00-33527	3	Biter	NO		1051970	1399475	Pozo	Subterranea	150	Well	M-33527	-73.6059	8.20819	Norte	Norte	Qcal	Cuaternario
PO-00-33244	2	Bocatoma Acueducto Cayumba	NO	511	1044360	1294586	Manantial	Subterranea	0	Spring	M-33244	-73.6758	7.25988	Sur	SUR	Qat	Cuaternario
PO-00-33618	3	Bocatoma Acueducto Cayumba	NO		1044360	1294586	Manantial	Subterranea	0	Spring	M-33618	-73.6758	7.25988	Sur	SUR	Qat	Cuaternario
PO-11-33007	1	Bosque Aguil	NO	101	1050110	1411139	Manantial	Subterranea	0	Spring	M-33007	-73.6226	8.31367	Norte	Norte	Qfal	Cuaternario
PO-11-33007	1	Bosque Aguil	NO	101	1050110	1411139	Manantial	Subterranea	0	Spring	M-33007	-73.6226	8.31367	Norte	Norte	Qfal	Cuaternario
PO-00-33257	2	Bosque Aguil	NO	M102	1050110	1411139	Manantial	Subterranea	0	Spring	M-33257	-73.6226	8.31367	Norte	Norte	Qfal	Cuaternario
PO-00-33501	3	Bosque Aguil	NO		1050110	1411139	Manantial	Subterranea	0	Spring	M-33501	-73.6226	8.31367	Norte	Norte	Qfal	Cuaternario
PO-00-33419	2	Brisas Del Oriente	NO	M-33	1.02777e+06	1.27411e+06	Pozo	Subterranea	60	Well	M-33419	-73.8261	7.0748	Sur	SUR	Qfc	Cuaternario
PO-00-33611	3	Campamento Palma San Rafael	NO		1038152	1287918	Pozo	Subterranea	100	Well	M-33611	-73.7321	7.19963	Sur	SUR	QMsr	Cuaternario
PO-00-33611	3	Campamento Palma San Rafael	NO		1038152	1287918	Pozo	Subterranea	100	Well	M-33611	-73.7321	7.19963	Sur	SUR	QMsr	Cuaternario
PO-00-33228	2	Campamento Palma San Rafael	NO	M606	1038152	1287918	Pozo	Subterranea	100	Well	M-33228	-73.7321	7.19963	Sur	SUR	QMsr	Cuaternario
PO-00-33300	2	Campo La Catalina	NO	M123	1042627	1405825	Pozo	Subterranea	60	Well	M-33300	-73.6906	8.2657	Norte	Norte	Qfal	Cuaternario
PO-00-33414	2	Cano El Pital	NO	M-28	1.04885e+06	1.41193e+06	Caño	Superficial	0	River	M-33414	-73.6341	8.32087	Norte	Norte	QTcal	Cuaternario
PO-00-33626	3	Cano Patico	NO	C-426	1012975	1295503	Rio	Superficial	0	River	M-33626	-73.96	7.26833	Sur	SUR	Qfc	Cuaternario
PO-21-33089	1	Casa Hogar Rosa Blanca	NO	356	1053081	1334191	Pozo	Subterranea	53	Well	M-33089	-73.5965	7.6179	Sur	SUR	Qfal	Cuaternario
PO-00-33350	2	Casa Hogar Rosa Blanca	NO	300	1053081	1334191	Pozo	Subterranea	53	Well	M-33350	-73.5965	7.6179	Sur	SUR	Qfal	Cuaternario
PO-16-33098	1	Caserio Garcia Cadena	NO	465	1031555	1300090	Pozo	Subterranea	40	Well	M-33098	-73.7917	7.30973	Sur	SUR	Qat	Cuaternario
PO-21-33087	1	Caserio Papayal	NO	354	1048319	1333483	Pozo	Subterranea	76	Well	M-33087	-73.6396	7.61155	Sur	SUR	Qfal	Cuaternario
PO-00-33254	2	Caserio Papayal	NO	98	1048319	1333483	Pozo	Subterranea	76	Well	M-33254	-73.6396	7.61155	Sur	SUR	Qfal	Cuaternario
PO-00-33655	3	Caserio Papayal	NO		1048319	1333483	Pozo	Subterranea	76	Well	M-33655	-73.6396	7.61155	Sur	SUR	Qfal	Cuaternario
PO-00-33418	2	Caserio Pto Carreño	NO	M-32	1070792	1344727	Pozo	Subterranea	60	Well	M-33418	-73.4358	7.71296	Sur	SUR	Qfal	Cuaternario
PO-22-33102	1	Caserio Sabaneta	NO	375	1047656	1304710	Pozo	Subterranea	58	Well	M-33102	-73.6459	7.35139	Sur	SUR	N1r (U4)	Mioceno
PO-00-33345	2	Caserio Sabaneta	NO	161	1047656	1304710	Pozo	Subterranea	58	Well	M-33345	-73.6459	7.35139	Sur	SUR	N1r (U4)	Mioceno
PO-00-33289	2	Chiquita ABAS	NO	Chiquita	1069451	1302762	ABAS	Subterranea	280	ABAS	M-33289	-73.4485	7.33355	Sur	SUR	Qfal	Cuaternario
PO-00-33227	2	Cienaga Baquero	NO	M118	1038007	1411960	Cienaga	Superficial	0	Swamp	M-33227	-73.7325	8.3212	Norte	Norte	Qfl	Cuaternario
PO-00-33227	2	Cienaga Baquero	NO	M118	1038007	1411960	Cienaga	Superficial	0	Swamp	M-33227	-73.7325	8.3212	Norte	Norte	Qfl	Cuaternario
PO-00-33404	2	Cienaga Baquero	NO	M-18	1038007	1411960	Cienaga	Superficial	0	Swamp	M-33404	-73.7325	8.3212	Norte	Norte	Qfl	Cuaternario
PO-00-33536	3	Cienaga Baquero	NO	C3-137	1038007	1411960	Cienaga	Superficial	0	Swamp	M-33536	-73.7325	8.3212	Norte	Norte	Qfl	Cuaternario
PO-23-33121	1	Cienaga Canaletal	NO	498	1.01744e+06	1.323e+06	Cienaga	Superficial	0	Swamp	M-33121	-73.9195	7.51692	Norte	SUR	Qfl	Cuaternario
PO-11-33059	1	Cienaga Dona Maria	NO	230	1042339	1385386	Cienaga	Superficial	0	Swamp	M-33059	-73.6934	8.0809	Norte	Norte	Qfal	Cuaternario
PO-00-33523	3	Cienaga Dona Maria	NO	C3-124	1042339	1385386	Cienaga	Superficial	0	Swamp	M-33523	-73.6934	8.0809	Norte	Norte	Qfal	Cuaternario
PO-00-33309	2	Cienaga Dona Maria	NO	W211	1042339	1385386	Cienaga	Superficial	0	Swamp	M-33309	-73.6934	8.0809	Norte	Norte	Qfal	Cuaternario
PO-00-33309	2	Cienaga Dona Maria	NO	W211	1042339	1385386	Cienaga	Superficial	0	Swamp	M-33309	-73.6934	8.0809	Norte	Norte	Qfal	Cuaternario
PO-00-33407	2	Cienaga Dona Maria Centro	NO	M-21	1042339	1385386	Cienaga	Superficial	0	Swamp	M-33407	-73.6934	8.0809	Norte	Norte	Qfal	Cuaternario
PO-00-33405	2	Cienaga El Contento Centro	NO	M-19	1034163	1401096	Cienaga	Superficial	0	Swamp	M-33405	-73.7674	8.223	Norte	Norte	Qfl	Cuaternario
PO-00-33406	2	Cienaga El Contento Entrada	NO	M-20	1035331	1403600	Cienaga	Superficial	0	Swamp	M-33406	-73.7568	8.24564	Norte	Norte	Qfl	Cuaternario
PO-00-33646	3	Cienaga El Muneco	NO	C-446	1016265	1362060	Cienaga	Superficial	0	Swamp	M-33646	-73.93	7.87014	Norte	SUR	Qfl	Cuaternario
PO-00-33642	3	Cienaga El Pinal	NO	C-442	1020769	1353723	Cienaga	Superficial	0	Swamp	M-33642	-73.8892	7.79474	Norte	SUR	N1r (U2)	Mioceno
PO-00-33403	2	Cienaga Juncal	NO	M-17	1036683	1410008	Cienaga	Superficial	0	Swamp	M-33403	-73.7445	8.30357	Norte	Norte	Qfl	Cuaternario
PO-00-33215	2	Cienaga Llanito	NO	M621	1025176	1284457	Cienaga	Superficial	0	Swamp	M-33215	-73.8496	7.16841	Sur	SUR	Qfc	Cuaternario
PO-00-33215	2	Cienaga Llanito	NO	M621	1025176	1284457	Cienaga	Superficial	0	Swamp	M-33215	-73.8496	7.16841	Sur	SUR	Qfc	Cuaternario
PO-00-33606	3	Cienaga Llanito	NO	C-406	1025176	1284457	Cienaga	Superficial	0	Swamp	M-33606	-73.8496	7.16841	Sur	SUR	Qfc	Cuaternario
PO-00-33581	3	Cienaga Paredes Norte	NO	C-316	1037565	1316213	Cienaga	Superficial	0	Swamp	M-33581	-73.7372	7.45548	Sur	SUR	Qfl	Cuaternario
PO-07-33019	1	Cienaga Sahaya	NO	113	1.03815e+06	1.45778e+06	Cienaga	Superficial	0	Swamp	M-33019	-73.7308	8.73549	Norte	Norte	Qfal	Cuaternario
PO-29-33104	1	Cienaga San Silvestre	NO	401	1.02488e+06	1.2776e+06	Cienaga	Superficial	0	Swamp	M-33104	-73.8523	7.10643	Sur	SUR	Qfc	Cuaternario
PO-00-33645	3	Cienaga Simiti	NO	C-445	1014971	1372192	Cienaga	Superficial	0	Swamp	M-33645	-73.9417	7.96176	Norte	Norte	Qfl	Cuaternario
PO-00-33393	2	Cienaga Yariri	NO	M-7	1020839	1304639	Cienaga	Superficial	0	Swamp	M-33393	-73.8888	7.35092	Sur	SUR	Qat	Cuaternario
PO-00-33600	3	Cienaga Yariri	NO	C-400	1020839	1304639	Cienaga	Superficial	0	Swamp	M-33600	-73.8888	7.35092	Sur	SUR	Qat	Cuaternario
PO-00-33394	2	Cienaga Yariri Norte	NO	M-8	1021658	1305369	Cienaga	Superficial	0	Swamp	M-33394	-73.8813	7.35752	Sur	SUR	Qal	Cuaternario
PO-00-33395	2	Cienaga Yariri Occidente	NO	M-9	1020562	1305139	Cienaga	Superficial	0	Swamp	M-33395	-73.8913	7.35544	Sur	SUR	Qal	Cuaternario
PO-00-33396	2	Cienaga Yariri Oriente	NO	M-10	1022119	1304734	Cienaga	Superficial	0	Swamp	M-33396	-73.8772	7.35177	Sur	SUR	Qal	Cuaternario
PO-00-33366	2	Cienega De Paredes Sur	NO	Cienega de Paredes	1033069	1312579	Cienaga	Superficial	0	Swamp	M-33366	-73.778	7.42265	Sur	SUR	Qfl	Cuaternario
PO-00-33366	2	Cienega De Paredes Sur	NO	Cienega de Paredes	1033069	1312579	Cienaga	Superficial	0	Swamp	M-33366	-73.778	7.42265	Sur	SUR	Qfl	Cuaternario
PO-17-35951	1	Corregemiento Candelaria	NO	202	1053498	1357704	Pozo	Subterranea	120	Well	M-35951	-73.5924	7.8305	Norte	SUR	Qfal	Cuaternario
PO-00-33333	2	Corregemiento Candelaria	NO	M314	1053498	1357704	Pozo	Subterranea	120	Well	M-33333	-73.5924	7.8305	Norte	SUR	Qfal	Cuaternario
PO-00-33408	2	Corregimiento Pto Patino	NO	M-22	1.04253e+06	1.38596e+06	Pozo	Subterranea	60	Well	M-33408	-73.6916	8.0861	Norte	Norte	Qfal	Cuaternario
PO-17-33050	1	Cuatro Bocas	NO	220	1051968	1374913	Pozo	Subterranea	60	Well	M-33050	-73.6061	7.98611	Norte	SUR	Qfal	Cuaternario
PO-00-33263	2	Cuatro Bocas	NO	W206	1051968	1374913	Pozo	Subterranea	60	Well	M-33263	-73.6061	7.98611	Norte	SUR	Qfal	Cuaternario
PO-00-33558	3	Cuatro Bocas	NO		1051968	1374913	Pozo	Subterranea	60	Well	M-33558	-73.6061	7.98611	Norte	SUR	Qfal	Cuaternario
PO-29-33106	1	Dagota	NO	413	1057666	1280689	Pozo	Subterranea	4	Shallow Well	M-33106	-73.5555	7.1341	Sur	SUR	N1r (U2)	Mioceno
PO-00-33375	2	Dagota	NO	M605	1057666	1280689	Aljibe	Subterranea	4	Shallow Well	M-33375	-73.5555	7.1341	Sur	SUR	N1r (U2)	Mioceno
PO-00-33136	1	Danny Luz	NO	492	1.01434e+06	1.2625e+06	Pozo	Subterranea	20	Shallow Well	M-33136	-73.9477	6.96994	Sur	SUR	N1r (U1)	Mioceno
PO-00-33211	2	ECP 2 ABAS	NO	ECP-2	1020273	1310213	ABAS	Subterranea	298	ABAS	M-33211	-73.8939	7.40132	Sur	SUR	Qfc	Cuaternario
PO-11-33066	1	EDS El Encanto REUBICADO	NO	237	1.04837e+06	1.37528e+06	Pozo	Subterranea	60	Well	M-33066	-73.6387	7.98944	Norte	SUR	Qfal	Cuaternario
PO-09-33013	1	EDS Los Lagos	NO	107	1049226	1427521	Pozo	Subterranea	100	Well	M-33013	-73.6305	8.4618	Norte	Norte	Qfal	Cuaternario
PO-00-33256	2	EDS Los Lagos	NO	M116	1049226	1427521	Pozo	Subterranea	100	Well	M-33256	-73.6305	8.4618	Norte	Norte	Qfal	Cuaternario
PO-00-33507	3	EDS Los Lagos	NO		1049226	1427521	Pozo	Subterranea	60	Well	M-33507	-73.6305	8.4618	Norte	Norte	Qfal	Cuaternario
PO-09-33014	1	EDS Petromil Besote	NO	108	1.04824e+06	1.43085e+06	Pozo	Subterranea	60	Well	M-33014	-73.6394	8.49192	Norte	Norte	Qfal	Cuaternario
PO-07-33017	1	EDS Petromil Pelaya	NO	111	1.04639e+06	1.45112e+06	Pozo	Subterranea	60	Well	M-33017	-73.656	8.67517	Norte	Norte	Qcal	Cuaternario
PO-00-33269	2	EDS Petrovial	NO	W214	1.05625e+06	1.3883e+06	Pozo	Subterranea	60	Well	M-33269	-73.5672	8.1071	Norte	Norte	Qfal	Cuaternario
PO-11-33031	1	El Faro	NO	125	1.05099e+06	1.40009e+06	Pozo	Subterranea	70	Well	M-33031	-73.6148	8.21375	Norte	Norte	Qcal	Cuaternario
PO-00-33305	2	El Faro	NO	W201	1.05099e+06	1.40009e+06	Pozo	Subterranea	70	Well	M-33305	-73.6148	8.21375	Norte	Norte	Qcal	Cuaternario
PO-11-33032	1	El Juncal 1	NO	126	1051664	1398462	Pozo	Subterranea	110	Well	M-33032	-73.6086	8.19904	Norte	Norte	Qfal	Cuaternario
PO-00-33319	2	El Juncal 1	NO	W226	1051664	1398462	Pozo	Subterranea	110	Well	M-33319	-73.6086	8.19904	Norte	Norte	Qfal	Cuaternario
PO-00-33520	3	El Juncal 1	NO		1051664	1398462	Pozo	Subterranea	110	Well	M-33520	-73.6086	8.19904	Norte	Norte	Qfal	Cuaternario
PO-00-33521	3	El Juncal 2	NO		1051774	1398511	Pozo	Subterranea	60	Well	M-33521	-73.6077	8.19948	Norte	Norte	Qfal	Cuaternario
PO-29-33113	1	El Llanito	NO	406	1.02504e+06	1.28405e+06	Aljibe	Subterranea	8	Shallow Well	M-33113	-73.8508	7.16469	Sur	SUR	Qfc	Cuaternario
PO-00-33385	2	El Llanito	NO	M622	1.02504e+06	1.28405e+06	Aljibe	Subterranea	11	Shallow Well	M-33385	-73.8508	7.16469	Sur	SUR	Qfc	Cuaternario
PO-11-33064	1	El Paraiso Agroince	NO	235	1055769	1388450	Pozo	Subterranea	60	Well	M-33064	-73.5715	8.10847	Norte	Norte	Qfal	Cuaternario
PO-16-33117	1	Escuela Caserio	NO	425	1.02083e+06	1.31148e+06	Pozo	Subterranea	9	Shallow Well	M-33117	-73.8888	7.41273	Sur	SUR	Qfc	Cuaternario
PO-00-33661	3	Escuela Caserio	NO		1.02083e+06	1.31148e+06	Pozo	Subterranea	9	Shallow Well	M-33661	-73.8888	7.41273	Sur	SUR	Qfc	Cuaternario
PO-16-33118	1	Escuela Vda	NO	429	1.02133e+06	1.31616e+06	Pozo	Subterranea	7	Shallow Well	M-33118	-73.8843	7.4551	Sur	SUR	Qfc	Cuaternario
PO-22-33081	1	Espusato	NO	349	1064803	1308884	Pozo	Subterranea	125	Well	M-33081	-73.4905	7.38896	Sur	SUR	N1r (U4)	Mioceno
PO-00-33279	2	Espusato	NO	43	1064803	1308884	Pozo	Subterranea	125	Well	M-33279	-73.4905	7.38896	Sur	SUR	N1r (U4)	Mioceno
PO-00-33592	3	Espusato	NO		1064803	1308884	Pozo	Subterranea	125	Well	M-33592	-73.4905	7.38896	Sur	SUR	N1r (U4)	Mioceno
PO-00-33593	3	Espusato II Estadio	NO		1063985	1309271	Pozo	Subterranea	100	Well	M-33593	-73.498	7.39246	Sur	SUR	N1r (U4)	Mioceno
PO-22-33090	1	Establecimiento Villa Luz	NO	379	1.05635e+06	1.29401e+06	Pozo	Subterranea	22	Shallow Well	M-33090	-73.5672	7.25453	Sur	SUR	Qfc	Cuaternario
PO-00-33231	2	Ferrocarril Gamarra	NO	M119	1039337	1414204	Pozo	Subterranea	80	Well	M-33231	-73.7204	8.34148	Norte	Norte	Qcal	Cuaternario
PO-00-33534	3	Ferrocarril Gamarra	NO		1039337	1414204	Pozo	Subterranea	80	Well	M-33534	-73.7204	8.34148	Norte	Norte	Qcal	Cuaternario
PO-00-33336	2	Finca Bellas Palmas	NO	M319	1060272	1365518	Pozo	Subterranea	50	Well	M-33336	-73.5309	7.90107	Norte	SUR	Qfal	Cuaternario
PO-00-33552	3	Finca Bellas Palmas	NO		1060272	1365518	Pozo	Subterranea	50	Well	M-33552	-73.5309	7.90107	Norte	SUR	Qfal	Cuaternario
PO-16-33130	1	Finca Bellavista	NO	474	1.04313e+06	1.29766e+06	Pozo	Subterranea	60	Well	M-33130	-73.6869	7.28772	Sur	SUR	Qal	Cuaternario
PO-00-33359	2	Finca Buenos Aires I	NO	316B	1068278	1304017	Pozo	Subterranea	33	Well	M-33359	-73.4591	7.34491	Sur	SUR	N1r (U3)	Mioceno
PO-00-33585	3	Finca Buenos Aires I	NO		1068278	1304017	Pozo	Subterranea	33	Well	M-33585	-73.4591	7.34491	Sur	SUR	N1r (U3)	Mioceno
PO-00-33555	3	Finca Campo Alegre	NO		1065506	1370086	Pozo	Subterranea	50	Well	M-33555	-73.4834	7.94231	Norte	SUR	Qfal	Cuaternario
PO-00-33332	2	Finca Campo Alegre	NO	M313	1065506	1370086	Pozo	Subterranea	50	Well	M-33332	-73.4834	7.94231	Norte	SUR	Qfal	Cuaternario
PO-00-33356	2	Finca Capitolio	NO	227B	1041994	1315218	Pozo	Subterranea	32	Well	M-33356	-73.6971	7.44645	Sur	SUR	N1r (U4)	Mioceno
PO-00-33579	3	Finca Capitolio	NO		1041994	1315218	Pozo	Subterranea	32	Well	M-33579	-73.6971	7.44645	Sur	SUR	N1r (U4)	Mioceno
PO-00-33326	2	Finca Cartagena	NO	M304	1072451	1356689	Pozo	Subterranea	8	Shallow Well	M-33326	-73.4206	7.82109	Norte	SUR	Qfal	Cuaternario
PO-22-33085	1	Finca Casa Nueva	NO	352	1.0591e+06	1.32487e+06	Pozo	Subterranea	60	Well	M-33085	-73.542	7.53354	Sur	SUR	Qfal	Cuaternario
PO-18-33069	1	Finca Costa Azul	NO	316	1.07259e+06	1.35488e+06	Pozo	Subterranea	100	Well	M-33069	-73.4193	7.8047	Norte	SUR	Qfal	Cuaternario
PO-00-33376	2	Finca El Bosque	NO	M607	1039779	1286021	Manantial	Subterranea	0	Spring	M-33376	-73.7174	7.18247	Sur	SUR	QMsr	Cuaternario
PO-00-33357	2	Finca El Diamante	NO	27B	1055354	1335129	Pozo	Subterranea	25	Shallow Well	M-33357	-73.5759	7.62636	Sur	SUR	Qfal	Cuaternario
PO-00-33538	3	Finca El Diamante	NO		1055354	1335129	Pozo	Subterranea	25	Shallow Well	M-33538	-73.5759	7.62636	Sur	SUR	Qfal	Cuaternario
PO-18-33068	1	Finca El Libano	NO	302	1074785	1351846	Pozo	Subterranea	60	Well	M-33068	-73.3995	7.77727	Norte	SUR	Qfal	Cuaternario
PO-00-33328	2	Finca El Libano	NO	M308	1074785	1351846	Pozo	Subterranea	60	Well	M-33328	-73.3995	7.77727	Norte	SUR	Qfal	Cuaternario
PO-11-33033	1	Finca El Parlamento	NO	127	1048400	1400755	Pozo	Subterranea	60	Well	M-33033	-73.6382	8.2198	Norte	Norte	Qfal	Cuaternario
PO-00-33304	2	Finca El Parlamento	NO	M130	1048400	1400755	Pozo	Subterranea	50	Well	M-33304	-73.6382	8.2198	Norte	Norte	Qfal	Cuaternario
PO-00-33278	2	Finca El Porvenir	NO	M316	1063577	1365160	Pozo	Subterranea	50	Well	M-33278	-73.501	7.8978	Norte	SUR	Qfal	Cuaternario
PO-00-33554	3	Finca El Porvenir	NO		1063577	1365160	Pozo	Subterranea	50	Well	M-33554	-73.501	7.8978	Norte	SUR	Qfal	Cuaternario
PO-00-33346	2	Finca El Progreso	NO	183	1049918	1329087	Pozo	Subterranea	50	Well	M-33346	-73.6252	7.57179	Sur	SUR	Qfal	Cuaternario
PO-00-33574	3	Finca El Progreso	NO		1049918	1329087	Pozo	Subterranea	50	Well	M-33574	-73.6252	7.57179	Sur	SUR	Qfal	Cuaternario
PO-00-33266	2	Finca El Recuerdo	NO	W207	1052556	1377220	Pozo	Subterranea	32	Well	M-33266	-73.6008	8.00696	Norte	SUR	Qfal	Cuaternario
PO-00-33563	3	Finca El Recuerdo	NO		1052556	1377220	Pozo	Subterranea	32	Well	M-33563	-73.6008	8.00696	Norte	SUR	Qfal	Cuaternario
PO-22-33101	1	Finca El Saman	NO	370	1.05044e+06	1.29957e+06	Pozo	Subterranea	60	Well	M-33101	-73.6207	7.30493	Sur	SUR	N1r (U4)	Mioceno
PO-11-33034	1	Finca El Triunfo	NO	128	1.04925e+06	1.39573e+06	Pozo	Subterranea	110	Well	M-33034	-73.6306	8.17438	Norte	Norte	Qfal	Cuaternario
PO-00-33245	2	Finca Isla Bonita	NO	M608	1044997	1290078	Pozo	Subterranea	45	Well	M-33245	-73.6701	7.21911	Sur	SUR	Qfc	Cuaternario
PO-00-33273	2	Finca Jamaica	NO	211	1058393	1315629	Pozo	Subterranea	40	Well	M-33273	-73.5485	7.45002	Sur	SUR	Qfal	Cuaternario
PO-00-33597	3	Finca Jamaica	NO		1058393	1315629	Pozo	Subterranea	42	Well	M-33597	-73.5485	7.45002	Sur	SUR	Qfal	Cuaternario
PO-11-33028	1	Finca Japo	NO	122	1.04667e+06	1.39835e+06	Pozo	Subterranea	60	Well	M-33028	-73.6539	8.19806	Norte	Norte	Qfal	Cuaternario
PO-30-33109	1	Finca La Cabana	NO	424	1.04899e+06	1.26759e+06	Pozo	Subterranea	72	Well	M-33109	-73.6341	7.01579	Sur	SUR	N1r (U1)	Mioceno
PO-00-33255	2	Finca La Cabana	NO	M611	1.04899e+06	1.26759e+06	Pozo	Subterranea	72	Well	M-33255	-73.6341	7.01579	Sur	SUR	N1r (U1)	Mioceno
PO-00-33223	2	Finca La Esmeralda I	NO	M625	1036216	1281984	Manantial	Subterranea	0	Spring	M-33223	-73.7497	7.14599	Sur	SUR	N1r (U2)	Mioceno
PO-18-33077	1	Finca La Esperanza I	NO	315	1065850	1357264	Pozo	Subterranea	40	Well	M-33077	-73.4805	7.82638	Norte	SUR	Qfal	Cuaternario
PO-00-33281	2	Finca La Esperanza I	NO	M305	1065850	1357264	Pozo	Subterranea	40	Well	M-33281	-73.4805	7.82638	Norte	SUR	Qfal	Cuaternario
PO-00-33544	3	Finca La Esperanza I	NO		1065850	1357264	Pozo	Subterranea	40	Well	M-33544	-73.4805	7.82638	Norte	SUR	Qfal	Cuaternario
PO-22-33094	1	Finca La Esperanza II	NO	373	1.05319e+06	1.30619e+06	Pozo	Subterranea	60	Well	M-33094	-73.5957	7.36476	Sur	SUR	N1r (U4)	Mioceno
PO-00-33377	2	Finca La Excelencia	NO	M609	1.05324e+06	1.26848e+06	Pozo	Subterranea	40	Well	M-33377	-73.5956	7.02378	Sur	SUR	N1r (U2)	Mioceno
PO-30-33110	1	Finca La Excelencia	NO	423	1.05324e+06	1.26848e+06	Pozo	Subterranea	40	Well	M-33110	-73.5956	7.02378	Sur	SUR	N1r (U2)	Mioceno
PO-00-33341	2	Finca La Floresta	NO	29	1055749	1311631	Pozo	Subterranea	80	Well	M-33341	-73.5725	7.41389	Sur	SUR	N1r (U4)	Mioceno
PO-00-33582	3	Finca La Floresta	NO		1055749	1311631	Pozo	Subterranea	60	Well	M-33582	-73.5725	7.41389	Sur	SUR	N1r (U4)	Mioceno
PO-16-33134	1	Finca La Florida	NO	439	1027645	1307987	Pozo	Subterranea	7	Shallow Well	M-33134	-73.8271	7.38116	Sur	SUR	Qfl	Cuaternario
PO-00-33367	2	Finca La Florida	NO	439	1027645	1307987	Aljibe	Subterranea	7	Shallow Well	M-33367	-73.8271	7.38116	Sur	SUR	Qfl	Cuaternario
PO-00-33380	2	Finca La Isla	NO	M615	1049270	1284608	Manantial	Subterranea	0	Spring	M-33380	-73.6315	7.16962	Sur	SUR	QMsr	Cuaternario
PO-00-33325	2	Finca La Liberada	NO	M302	1.07306e+06	1.36078e+06	Pozo	Subterranea	34	Well	M-33325	-73.415	7.85804	Norte	SUR	Qfal	Cuaternario
PO-11-33011	1	Finca La Maria	NO	105	1041541	1413032	Pozo	Subterranea	90	Well	M-33011	-73.7004	8.33087	Norte	Norte	Qcal	Cuaternario
PO-00-33236	2	Finca La Maria	NO	M121	1041541	1413032	Pozo	Subterranea	90	Well	M-33236	-73.7004	8.33087	Norte	Norte	Qcal	Cuaternario
PO-00-33532	3	Finca La Maria	NO		1041541	1413032	Pozo	Subterranea	90	Well	M-33532	-73.7004	8.33087	Norte	Norte	Qcal	Cuaternario
PO-00-33636	3	Finca La Original	NO		1014902	1339135	Pozo	Subterranea	70	Well	M-33636	-73.9424	7.66285	Norte	SUR	N1r (U3)	Mioceno
PO-00-33287	2	Finca La Pradera	NO	M306	1068083	1356661	Pozo	Subterranea	53	Well	M-33287	-73.4602	7.8209	Norte	SUR	Qfal	Cuaternario
PO-00-33543	3	Finca La Pradera	NO		1068083	1356661	Pozo	Subterranea	53	Well	M-33543	-73.4602	7.8209	Norte	SUR	Qfal	Cuaternario
PO-00-33246	2	Finca La Victoria	NO	M126	1045152	1410521	Manantial	Subterranea	0	Spring	M-33246	-73.6676	8.30813	Norte	Norte	Qcal	Cuaternario
PO-00-33503	3	Finca La Victoria	NO		1045152	1410521	Manantial	Subterranea	0	Spring	M-33503	-73.6676	8.30813	Norte	Norte	Qcal	Cuaternario
PO-29-33107	1	Finca La Vitrina	NO	411	1.04182e+06	1.26272e+06	Pozo	Subterranea	40	Well	M-33107	-73.6991	6.97172	Sur	SUR	P3N1c	Chattiano
PO-16-33125	1	Finca Los Cambulos	NO	477	1.02782e+06	1.29196e+06	Pozo	Subterranea	6	Shallow Well	M-33125	-73.8256	7.23622	Sur	SUR	Qat	Cuaternario
PO-00-33355	2	Finca Los Guayabos	NO	107	1044156	1330758	Pozo	Subterranea	80	Well	M-33355	-73.6774	7.58695	Sur	SUR	Qfal	Cuaternario
PO-00-33575	3	Finca Los Guayabos	NO		1044156	1330758	Pozo	Subterranea	73	Well	M-33575	-73.6774	7.58695	Sur	SUR	Qfal	Cuaternario
PO-11-33055	1	Finca Los Guayacanes	NO	225	1048408	1378950	Pozo	Subterranea	60	Well	M-33055	-73.6384	8.02265	Norte	Norte	Qfal	Cuaternario
PO-00-33313	2	Finca Los Guayacanes	NO	W219	1048408	1378950	Pozo	Subterranea	60	Well	M-33313	-73.6384	8.02265	Norte	Norte	Qfal	Cuaternario
PO-00-33352	2	Finca Los Mangos	NO	320	1063262	1317750	Pozo	Subterranea	35	Well	M-33352	-73.5044	7.46914	Sur	SUR	Qfal	Cuaternario
PO-00-33589	3	Finca Los Mangos	NO		1063262	1317750	Pozo	Subterranea	35	Well	M-33589	-73.5044	7.46914	Sur	SUR	Qfal	Cuaternario
PO-23-33120	1	Finca Martin Barbosa	NO	499	1.01616e+06	1.3196e+06	Aljibe	Subterranea	12	Shallow Well	M-33120	-73.9311	7.48621	Sur	SUR	N1r (U3)	Mioceno
PO-00-33368	2	Finca Mirabien	NO	429	1021301	1316120	Pozo	Subterranea	22	Shallow Well	M-33368	-73.8845	7.45473	Sur	SUR	Qfc	Cuaternario
PO-00-33335	2	Finca Miraflores II	NO	M318	1057577	1365154	Pozo	Subterranea	45	Well	M-33335	-73.5554	7.89781	Norte	SUR	Qfal	Cuaternario
PO-00-33551	3	Finca Miraflores II	NO		1057577	1365154	Pozo	Subterranea	45	Well	M-33551	-73.5554	7.89781	Norte	SUR	Qfal	Cuaternario
PO-18-33078	1	Finca Miraflores San Isidro	NO	318	1071438	1352068	Pozo	Subterranea	60	Well	M-33078	-73.4299	7.77932	Norte	SUR	Qfal	Cuaternario
PO-00-33290	2	Finca Miraflores San Isidro	NO	M325	1071438	1352068	Pozo	Subterranea	60	Well	M-33290	-73.4299	7.77932	Norte	SUR	Qfal	Cuaternario
PO-00-33542	3	Finca Miraflores San Isidro	NO		1071438	1352068	Pozo	Subterranea	60	Well	M-33542	-73.4299	7.77932	Norte	SUR	Qfal	Cuaternario
PO-00-33226	2	Finca No Te Enganes	NO	M105	1037509	1398022	Aljibe	Subterranea	12	Shallow Well	M-33226	-73.7371	8.19519	Norte	Norte	Qfal	Cuaternario
PO-00-33515	3	Finca No Te Enganes	NO		1037509	1398022	Pozo	Subterranea	12	Shallow Well	M-33515	-73.7371	8.19519	Norte	Norte	Qfal	Cuaternario
PO-11-33054	1	Finca Palma Sola	NO	224	1047228	1379390	Pozo	Subterranea	60	Well	M-33054	-73.6491	8.02664	Norte	Norte	Qfal	Cuaternario
PO-00-33312	2	Finca Palma Sola	NO	W218	1047228	1379390	Pozo	Subterranea	60	Well	M-33312	-73.6491	8.02664	Norte	Norte	Qfal	Cuaternario
PO-00-33576	3	Finca Palo Alto	NO		1040108	1333752	Pozo	Subterranea	20	Shallow Well	M-33576	-73.714	7.61405	Sur	SUR	Qfal	Cuaternario
PO-00-33358	2	Finca Palo Alto	NO	310B	1040116	1333782	Pozo	Subterranea	20	Shallow Well	M-33358	-73.714	7.61432	Sur	SUR	Qfal	Cuaternario
PO-11-35954	1	Finca San Cayetano	NO	228	1.05301e+06	1.38301e+06	Pozo	Subterranea	60	Well	M-35954	-73.5966	8.05935	Norte	Norte	Qtf	Cuaternario
PO-00-33322	2	Finca San Cayetano	NO	W229	1.05301e+06	1.38301e+06	Pozo	Subterranea	60	Well	M-33322	-73.5966	8.05935	Norte	Norte	Qtf	Cuaternario
PO-00-33271	2	Finca San Cristobal	NO	74	1057677	1319462	Pozo	Subterranea	88	Well	M-33271	-73.555	7.48468	Sur	SUR	Qfal	Cuaternario
PO-00-33591	3	Finca San Cristobal	NO		1057677	1319462	Pozo	Subterranea	88	Well	M-33591	-73.555	7.48468	Sur	SUR	Qfal	Cuaternario
PO-21-33091	1	Finca San Fernando	NO	396	1059487	1334168	Pozo	Subterranea	50	Well	M-33091	-73.5384	7.61763	Sur	SUR	Qfal	Cuaternario
PO-00-33275	2	Finca San Fernando	NO	177	1059487	1334168	Pozo	Subterranea	50	Well	M-33275	-73.5384	7.61763	Sur	SUR	Qfal	Cuaternario
PO-00-33539	3	Finca San Fernando	NO		1059487	1334168	Pozo	Subterranea	50	Well	M-33539	-73.5384	7.61763	Sur	SUR	Qfal	Cuaternario
PO-00-33248	2	Finca San Martin	NO	M127	1046265	1410389	Manantial	Subterranea	0	Spring	M-33248	-73.6575	8.30693	Norte	Norte	Qcal	Cuaternario
PO-00-33505	3	Finca San Martin	NO		1046265	1410389	Manantial	Subterranea	0	Spring	M-33505	-73.6575	8.30693	Norte	Norte	Qcal	Cuaternario
PO-00-33283	2	Finca San Miguel	NO	M303	1066867	1367983	Pozo	Subterranea	60	Well	M-33283	-73.4711	7.92328	Norte	SUR	Qfal	Cuaternario
PO-00-33545	3	Finca San Miguel	NO		1066867	1367983	Pozo	Subterranea	60	Well	M-33545	-73.4711	7.92328	Norte	SUR	Qfal	Cuaternario
PO-00-33297	2	Finca Santa Maria	NO	M109	1046994	1406345	Aljibe	Subterranea	25	Shallow Well	M-33297	-73.6509	8.27036	Norte	Norte	Qcal	Cuaternario
PO-00-33518	3	Finca Santa Maria	NO		1046994	1406345	Pozo	Subterranea	25	Shallow Well	M-33518	-73.6509	8.27036	Norte	Norte	Qcal	Cuaternario
PO-16-33129	1	Finca Santa Monica	NO	478	1046632	1297845	Pozo	Subterranea	60	Well	M-33129	-73.6552	7.28933	Sur	SUR	N1r (U4)	Mioceno
PO-00-33249	2	Finca Santa Monica	NO	478	1046632	1297845	Pozo	Subterranea	60	Well	M-33249	-73.6552	7.28933	Sur	SUR	N1r (U4)	Mioceno
PO-00-33620	3	Finca Santa Monica	NO		1046632	1297845	Pozo	Subterranea	60	Well	M-33620	-73.6552	7.28933	Sur	SUR	N1r (U4)	Mioceno
PO-00-33344	2	Finca Santa Rita	NO	131	1056498	1299991	Pozo	Subterranea	70	Well	M-33344	-73.5658	7.30864	Sur	SUR	N1r (U4)	Mioceno
PO-00-33570	3	Finca Santa Rita	NO		1056498	1299991	Pozo	Subterranea	70	Well	M-33570	-73.5658	7.30864	Sur	SUR	N1r (U4)	Mioceno
PO-00-33369	2	Finca Santa Teresa	NO	501	1020889	1311919	Pozo	Subterranea	25	Shallow Well	M-33369	-73.8883	7.41674	Sur	SUR	Qfc	Cuaternario
PO-21-33088	1	Finca Tachuela	NO	355	1043294	1338810	Pozo	Subterranea	25	Shallow Well	M-33088	-73.6851	7.65976	Sur	SUR	Qfal	Cuaternario
PO-00-33241	2	Finca Tachuela	NO	299	1043294	1338810	Pozo	Subterranea	25	Shallow Well	M-33241	-73.6851	7.65976	Sur	SUR	Qfal	Cuaternario
PO-00-33647	3	Finca Tachuela	NO		1043294	1338810	Pozo	Subterranea	25	Shallow Well	M-33647	-73.6851	7.65976	Sur	SUR	Qfal	Cuaternario
PO-00-33413	2	Finca Totumal	NO	M-27	1052596	1405034	Pozo	Subterranea		Shallow Well	M-33413	-73.6001	8.25845	Norte	Norte	Qcal	Cuaternario
PO-22-33093	1	Finca Verede La Moneda	NO	368	1.05644e+06	1.3063e+06	Pozo	Subterranea	60	Well	M-33093	-73.5663	7.36569	Sur	SUR	N1r (U4)	Mioceno
PO-12-33012	1	Finca Via Gamarra	NO	106	1040263	1413678	Pozo	Subterranea	60	Well	M-33012	-73.712	8.33672	Norte	Norte	Qcal	Cuaternario
PO-00-33234	2	Finca Via Gamarra	NO	M120	1040263	1413678	Pozo	Subterranea	60	Well	M-33234	-73.712	8.33672	Norte	Norte	Qcal	Cuaternario
PO-00-33533	3	Finca Via Gamarra	NO		1040263	1413678	Pozo	Subterranea	60	Well	M-33533	-73.712	8.33672	Norte	Norte	Qcal	Cuaternario
PO-00-33321	2	Finca Vida Tranquila	NO	W228	1054305	1381208	Pozo	Subterranea	10	Shallow Well	M-33321	-73.5849	8.043	Norte	Norte	Qfal	Cuaternario
PO-00-33562	3	Finca Vida Tranquila	NO		1054305	1381208	Pozo	Subterranea	10	Shallow Well	M-33562	-73.5849	8.043	Norte	Norte	Qfal	Cuaternario
PO-18-33070	1	Finca Villa Andrea	NO	319	1073414	1353103	Pozo	Subterranea	70	Well	M-33070	-73.4119	7.78865	Norte	SUR	Qfal	Cuaternario
PO-00-33327	2	Finca Villa Andrea	NO	M307	1073414	1353103	Pozo	Subterranea	70	Well	M-33327	-73.4119	7.78865	Norte	SUR	Qfal	Cuaternario
PO-00-33347	2	Finca Villa Cruz	NO	186	1043176	1312924	Pozo	Subterranea	47	Well	M-33347	-73.6864	7.4257	Sur	SUR	N1r (U4)	Mioceno
PO-00-33578	3	Finca Villa Cruz	NO		1043176	1312924	Pozo	Subterranea	47	Well	M-33578	-73.6864	7.4257	Sur	SUR	N1r (U4)	Mioceno
PO-16-33119	1	Finca Villa De Los Angeles	NO	428	1.01943e+06	1.31721e+06	Pozo	Subterranea	12	Shallow Well	M-33119	-73.9015	7.46456	Sur	SUR	Qfc	Cuaternario
PO-00-33621	3	Finca Villa De Los Angeles	NO		1.01943e+06	1.31721e+06	Pozo	Subterranea	12	Shallow Well	M-33621	-73.9015	7.46456	Sur	SUR	Qfc	Cuaternario
PO-16-33097	1	Finca Villa De Oro	NO	463	1038500	1302300	Aljibe	Subterranea	3	Shallow Well	M-33097	-73.7288	7.32967	Sur	SUR	N1r (U4)	Mioceno
PO-22-33095	1	Finca Villa Maria	NO	367	1050414	1306942	Pozo	Subterranea	38	Well	M-33095	-73.6209	7.37155	Sur	SUR	N1r (U4)	Mioceno
PO-00-33594	3	Finca Villa Maria	NO		1050414	1306942	Pozo	Subterranea	38	Well	M-33594	-73.6209	7.37155	Sur	SUR	N1r (U4)	Mioceno
PO-00-33259	2	Finca Villa Maria	NO	262	1050414	1306942	Pozo	Subterranea	38	Well	M-33259	-73.6209	7.37155	Sur	SUR	N1r (U4)	Mioceno
PO-00-33268	2	Finca Villa Rosa REUBICADO	NO	W217	1044616	1379213	Pozo	Subterranea	25	Shallow Well	M-33268	-73.6728	8.02506	Norte	Norte	Qfal	Cuaternario
PO-00-33339	2	Finca Villa Rosario	NO	M323	1061712	1370756	Pozo	Subterranea	48	Well	M-33339	-73.5178	7.94842	Norte	SUR	Qfal	Cuaternario
PO-00-33561	3	Finca Villa Rosario	NO		1061712	1370756	Pozo	Subterranea	48	Well	M-33561	-73.5178	7.94842	Norte	SUR	Qfal	Cuaternario
PO-00-33379	2	Hacienda Galilea	NO	M613	1053145	1283893	Pozo	Subterranea	92	Well	M-33379	-73.5964	7.16312	Sur	SUR	Qfc	Cuaternario
PO-00-33572	3	Hacienda Galilea	NO		1053145	1283893	Pozo	Subterranea	92	Well	M-33572	-73.5964	7.16312	Sur	SUR	Qfc	Cuaternario
PO-00-33590	3	Hacienda La Argentina	NO		1052356	1323095	Pozo	Subterranea	45	Well	M-33590	-73.6031	7.51758	Sur	SUR	Qfal	Cuaternario
PO-00-33342	2	Hacienda La Argentina	NO	94	1052356	1323095	Pozo	Subterranea	45	Well	M-33342	-73.6031	7.51758	Sur	SUR	Qfal	Cuaternario
PO-00-33247	2	Hacienda La Esmeralda	NO	M614	1046014	1282990	Pozo	Subterranea	100	Well	M-33247	-73.6609	7.15501	Sur	SUR	QMsr	Cuaternario
PO-00-33599	3	Hacienda La Esmeralda	NO		1046014	1282990	Pozo	Subterranea	100	Well	M-33599	-73.6609	7.15501	Sur	SUR	QMsr	Cuaternario
PO-21-33086	1	Hacienda La Esperanza	NO	353	1.05909e+06	1.33212e+06	Pozo	Subterranea	60	Well	M-33086	-73.542	7.59913	Sur	SUR	Qfal	Cuaternario
PO-11-33062	1	Hacienda La Pradera	NO	233	1056014	1388942	Pozo	Subterranea	60	Well	M-33062	-73.5693	8.11291	Norte	Norte	Qfal	Cuaternario
PO-00-33311	2	Hacienda La Pradera	NO	W215	1056014	1388942	Pozo	Subterranea	60	Well	M-33311	-73.5693	8.11291	Norte	Norte	Qfal	Cuaternario
PO-00-33348	2	Hacienda Pto Nuevo Vda La Moneda	NO	254	1054212	1301074	Aljibe	Subterranea	19	Shallow Well	M-33348	-73.5866	7.31845	Sur	SUR	N1r (U4)	Mioceno
PO-22-33100	1	Hacienda Pto Nuevo Vda La Moneda	NO	369	1054212	1301074	Aljibe	Subterranea	19	Shallow Well	M-33100	-73.5866	7.31845	Sur	SUR	N1r (U4)	Mioceno
PO-00-33537	3	Hda Oklahoma	NO		1060168	1341618	Pozo	Subterranea	45	Well	M-33537	-73.5322	7.68498	Sur	SUR	Qfal	Cuaternario
PO-00-33276	2	Hda Oklahoma	NO	M312	1060168	1341618	Pozo	Subterranea	45	Well	M-33276	-73.5322	7.68498	Sur	SUR	Qfal	Cuaternario
PO-22-33082	1	Hotel Nuevo Despertar	NO	397	1.06427e+06	1.30927e+06	Pozo	Subterranea	18	Shallow Well	M-33082	-73.4953	7.39249	Sur	SUR	N1r (U4)	Mioceno
PO-18-33079	1	Hotel Villa Paraiso	NO	337	1067553	1345791	Pozo	Subterranea	60	Well	M-33079	-73.4652	7.72262	Sur	SUR	Qfal	Cuaternario
PO-00-33331	2	Hotel Villa Paraiso	NO	M311	1067553	1345791	Pozo	Subterranea	60	Well	M-33331	-73.4652	7.72262	Sur	SUR	Qfal	Cuaternario
PO-00-33378	2	Humedal Casa Abandonada	NO	M610	1051958	1266331	Humedal	Superficial	0	Swamp	M-33378	-73.6073	7.00433	Sur	SUR	N1r (U1)	Mioceno
PO-00-33378	2	Humedal Casa Abandonada	NO	M610	1051958	1266331	Humedal	Superficial	0	Swamp	M-33378	-73.6073	7.00433	Sur	SUR	N1r (U1)	Mioceno
PO-17-35953	1	Ie La Curva El Barro	NO	204	1060353	1361882	Pozo	Subterranea	60	Well	M-35953	-73.5302	7.8682	Norte	SUR	Qfal	Cuaternario
PO-00-33277	2	Ie La Curva El Barro	NO	M315	1060353	1361882	Pozo	Subterranea	60	Well	M-33277	-73.5302	7.8682	Norte	SUR	Qfal	Cuaternario
PO-00-33553	3	Ie La Curva El Barro	NO		1060353	1361882	Pozo	Subterranea	60	Well	M-33553	-73.5302	7.8682	Norte	SUR	Qfal	Cuaternario
PO-00-33508	3	Iglesia Cuadrangular	NO		1052724	1411029	Pozo	Subterranea	60	Well	M-33508	-73.5989	8.31265	Norte	Norte	Qcal	Cuaternario
PO-30-33112	1	Javier Camacho	NO	418	1.05681e+06	1.26153e+06	Aljibe	Subterranea	2	Shallow Well	M-33112	-73.5634	6.96086	Sur	SUR	N1r (U1)	Mioceno
PO-29-33116	1	Justiniano Romero	NO	405	1.02009e+06	1.27528e+06	Pozo	Subterranea	40	Well	M-33116	-73.8957	7.08544	Sur	SUR	Qfc	Cuaternario
PO-00-33371	2	Justiniano Romero	NO	405	1.02009e+06	1.27528e+06	Pozo	Subterranea	40	Well	M-33371	-73.8957	7.08544	Sur	SUR	Qfc	Cuaternario
PO-17-35952	1	La Curva	NO	203	1.05873e+06	1.36091e+06	Pozo	Subterranea	60	Well	M-35952	-73.5449	7.85945	Norte	SUR	Qfal	Cuaternario
PO-00-33607	3	La Duena	NO		1027256	1285418	Manantial	Subterranea	0	Spring	M-33607	-73.8307	7.17709	Sur	SUR	N1r (U2)	Mioceno
PO-00-33218	2	La Duena	NO	M624	1027256	1285418	Manantial	Subterranea	0	Spring	M-33218	-73.8307	7.17709	Sur	SUR	N1r (U2)	Mioceno
PO-29-33114	1	La Esperanza	NO	410	1.03945e+06	1.26926e+06	Pozo	Subterranea	95	Well	M-33114	-73.7205	7.03091	Sur	SUR	P3N1c	Chattiano
PO-00-33232	2	La Esperanza	NO	M601	1.03945e+06	1.26926e+06	Pozo	Subterranea	95	Well	M-33232	-73.7205	7.03091	Sur	SUR	P3N1c	Chattiano
PO-00-33235	2	La Esperanza Pto Mosquito	NO	M104	1041174	1399372	Pozo	Subterranea	168	Well	M-33235	-73.7038	8.20736	Norte	Norte	Qfal	Cuaternario
PO-00-33517	3	La Esperanza Pto Mosquito	NO		1041174	1399372	Pozo	Subterranea	168	Well	M-33517	-73.7038	8.20736	Norte	Norte	Qfal	Cuaternario
PO-09-33016	1	La Gloria	NO	110	1.04659e+06	1.4406e+06	Pozo	Subterranea	60	Well	M-33016	-73.6543	8.58006	Norte	Norte	Qcal	Cuaternario
PO-11-33061	1	La Gloriera	NO	232	1.05838e+06	1.38979e+06	Pozo	Subterranea	60	Well	M-33061	-73.5478	8.12053	Norte	Norte	Qtf	Cuaternario
PO-11-33025	1	La Palmita	NO	119	1.04237e+06	1.40307e+06	Pozo	Subterranea	60	Well	M-33025	-73.693	8.24082	Norte	Norte	Qfal	Cuaternario
PO-16-33133	1	La Pampa	NO	435	1.03186e+06	1.30764e+06	Pozo	Subterranea	40	Well	M-33133	-73.7889	7.37803	Sur	SUR	Qat	Cuaternario
PO-16-33132	1	La Reserva	NO	494	1.03862e+06	1.29548e+06	Aljibe	Subterranea	7	Shallow Well	M-33132	-73.7278	7.26803	Sur	SUR	Qat	Cuaternario
PO-11-33067	1	La Reserva	NO	238	1.05974e+06	1.38727e+06	Pozo	Subterranea	60	Well	M-33067	-73.5355	8.09776	Norte	Norte	Qtf	Cuaternario
PO-18-33080	1	Las Palmas	NO	345	1071039	1346851	Pozo	Subterranea	12	Shallow Well	M-33080	-73.4335	7.73216	Sur	SUR	Qfal	Cuaternario
PO-00-33330	2	Las Palmas	NO	M310	1071039	1346851	Pozo	Subterranea	12	Shallow Well	M-33330	-73.4335	7.73216	Sur	SUR	Qfal	Cuaternario
PO-11-33063	1	Las Palmitas Agroince	NO	234	1052354	1389816	Pozo	Subterranea	60	Well	M-33063	-73.6025	8.12086	Norte	Norte	Qfal	Cuaternario
PO-29-33108	1	Las Villas	NO	409	1.04139e+06	1.26107e+06	Pozo	Subterranea	65	Well	M-33108	-73.703	6.95686	Sur	SUR	P3N1c	Chattiano
PO-22-33083	1	Lav Autos	NO	398	1.06437e+06	1.30962e+06	Pozo	Subterranea	27	Shallow Well	M-33083	-73.4945	7.39565	Sur	SUR	N1r (U4)	Mioceno
PO-00-33500	3	Lavaautos En Aguachica	NO		1051856	1411098	Pozo	Subterranea	60	Well	M-33500	-73.6068	8.31328	Norte	Norte	Qcal	Cuaternario
PO-11-33008	1	Lavadero JT Aguachica	NO	102	1052236	1410777	Pozo	Subterranea	18	Shallow Well	M-33008	-73.6033	8.31038	Norte	Norte	Qcal	Cuaternario
PO-00-33262	2	Lavadero JT Aguachica	NO	M101	1052236	1410777	Pozo	Subterranea	18	Shallow Well	M-33262	-73.6033	8.31038	Norte	Norte	Qcal	Cuaternario
PO-00-33274	2	Lizama ABAS	NO	LIZAMA	1058685	1280337	ABAS	Subterranea	304	ABAS	M-33274	-73.5463	7.13091	Sur	SUR	N1r (U2)	Mioceno
PO-00-33217	2	Llanito 1 ABAS	NO	LLA1	1026574	1284222	ABAS	Subterranea	300	ABAS	M-33217	-73.8369	7.16628	Sur	SUR	N1r (U2)	Mioceno
PO-00-33420	2	Llave En Brisas Del Oriente	NO	M-34	1.02777e+06	1.27411e+06	Otro		0		M-33420	-73.8261	7.0748	Sur	SUR	Qfc	Cuaternario
PO-29-33126	1	Los Recuerdos De Ella	NO	496	1.01974e+06	1.28742e+06	Aljibe	Subterranea	5	Shallow Well	M-33126	-73.8988	7.19526	Sur	SUR	Qfc	Cuaternario
PO-00-33530	3	Los Robles 1	NO		1055182	1387711	Pozo	Subterranea	60	Well	M-33530	-73.5768	8.10179	Norte	Norte	Qfal	Cuaternario
PO-00-33531	3	Los Robles 2	NO		1055235	1387367	Pozo	Subterranea	60	Well	M-33531	-73.5764	8.09868	Norte	Norte	Qtf	Cuaternario
PO-00-33383	2	M619	NO	M619	1.03021e+06	1.28566e+06	Pozo	Subterranea	4	Shallow Well	M-33383	-73.804	7.17929	Sur	SUR	N1r (U2)	Mioceno
PO-00-33252	2	Manantial Aguachica	NO	M128	1047593	1410168	Manantial	Subterranea	0	Spring	M-33252	-73.6455	8.30492	Norte	Norte	Qcal	Cuaternario
PO-00-33506	3	Manantial Aguachica	NO		1047593	1410168	Manantial	Subterranea	0	Spring	M-33506	-73.6455	8.30492	Norte	Norte	Qcal	Cuaternario
PO-30-33111	1	Manantial Casa Abandonada	NO	420	1.05215e+06	1.26635e+06	Manantial	Subterranea	0	Spring	M-33111	-73.6055	7.00453	Sur	SUR	N1r (U1)	Mioceno
PO-30-33111	1	Manantial Casa Abandonada	NO	420	1.05215e+06	1.26635e+06	Manantial	Subterranea	0	Spring	M-33111	-73.6055	7.00453	Sur	SUR	N1r (U1)	Mioceno
PO-00-33586	3	Manantial Caseta Buenos Aires	NO		1.07371e+06	1.31696e+06	Manantial	Subterranea	0	Spring	M-33586	-73.4098	7.46188	Sur	SUR	N1r (U2)	Mioceno
PO-00-33351	2	Manantial Caseta Buenos Aires	NO	317	1.07371e+06	1.31696e+06	Manantial	Subterranea	0	Spring	M-33351	-73.4098	7.46188	Sur	SUR	N1r (U2)	Mioceno
PO-00-33653	3	Manantial Criadero Caballos	NO		1041824	1314630	Manantial	Subterranea	0	Spring	M-33653	-73.6986	7.44114	Sur	SUR	N1r (U4)	Mioceno
PO-00-33265	2	Manantial El Diviso	NO	W208	1074741	1353635	Manantial	Subterranea	0	Spring	M-33265	-73.3999	7.79344	Norte	SUR	Qfal	Cuaternario
PO-00-33324	2	Manantial El Diviso	NO	M301	1074741	1353635	Manantial	Subterranea	0	Spring	M-33324	-73.3999	7.79344	Norte	SUR	Qfal	Cuaternario
PO-00-33540	3	Manantial El Diviso	NO		1074741	1353635	Manantial	Subterranea	0	Spring	M-33540	-73.3999	7.79344	Norte	SUR	Qfal	Cuaternario
PO-11-33029	1	Manantial El Faro	NO	123	1.04936e+06	1.39921e+06	Manantial	Subterranea	0	Spring	M-33029	-73.6296	8.20587	Norte	Norte	Qcal	Cuaternario
PO-11-33029	1	Manantial El Faro	NO	123	1.04936e+06	1.39921e+06	Manantial	Subterranea	0	Spring	M-33029	-73.6296	8.20587	Norte	Norte	Qcal	Cuaternario
PO-00-33652	3	Manantial La Union	NO		1049302	1284617	Manantial	Subterranea	0	Spring	M-33652	-73.6312	7.1697	Sur	SUR	QMsr	Cuaternario
PO-00-33291	2	Manantial Monte Rojo	NO	342	1072049	1316917	Manantial	Subterranea	0	Spring	M-33291	-73.4248	7.4615	Sur	SUR	N1r (U3)	Mioceno
PO-00-33587	3	Manantial Monte Rojo	NO		1072049	1316917	Manantial	Subterranea	0	Spring	M-33587	-73.4248	7.4615	Sur	SUR	N1r (U3)	Mioceno
PO-00-33374	2	Manantial Sra	NO	M602	1026941	1282699	Manantial	Subterranea	0	Spring	M-33374	-73.8336	7.15251	Sur	SUR	N1r (U2)	Mioceno
PO-00-33605	3	Manantial Sra	NO		1026941	1282699	Manantial	Subterranea	0	Spring	M-33605	-73.8336	7.15251	Sur	SUR	N1r (U2)	Mioceno
PO-00-33382	2	Manantial Tabla Roja	NO	M618	1032527	1286179	Manantial	Subterranea	0	Spring	M-33382	-73.783	7.18394	Sur	SUR	N1r (U2)	Mioceno
PO-00-33610	3	Manantial Tabla Roja	NO		1032527	1286179	Manantial	Subterranea	0	Spring	M-33610	-73.783	7.18394	Sur	SUR	N1r (U2)	Mioceno
PO-00-33229	2	Manantial Via Ferrea	NO	228B	1038300	1314534	Manantial	Subterranea	0	Spring	M-33229	-73.7305	7.44029	Sur	SUR	N1r (U4)	Mioceno
PO-00-33580	3	Manantial Via Ferrea	NO		1038300	1314534	Manantial	Subterranea	0	Spring	M-33580	-73.7305	7.44029	Sur	SUR	N1r (U4)	Mioceno
PO-00-33284	2	Manantial Villa Luz	NO	375	1066918	1303171	Manantial	Subterranea	0	Spring	M-33284	-73.4715	7.33728	Sur	SUR	N1r (U4)	Mioceno
PO-00-33584	3	Manantial Villa Luz	NO		1066918	1303171	Manantial	Subterranea	0	Spring	M-33584	-73.4715	7.33728	Sur	SUR	N1r (U4)	Mioceno
PO-00-33571	3	Manatial Vda La Raya	NO		1056274	1290280	Manantial	Subterranea	0	Spring	M-33571	-73.568	7.22084	Sur	SUR	N1r (U4)	Mioceno
PO-00-33354	2	Manatial Vda La Raya	NO	362	1056274	1290280	Manantial	Subterranea	0	Spring	M-33354	-73.568	7.22084	Sur	SUR	N1r (U4)	Mioceno
PO-11-33053	1	Media Luna	NO	223	1.04127e+06	1.38112e+06	Pozo	Subterranea	60	Well	M-33053	-73.7031	8.04231	Norte	Norte	Qfal	Cuaternario
PO-11-33027	1	Medios Canos	NO	121	1.0454e+06	1.3979e+06	Pozo	Subterranea	60	Well	M-33027	-73.6655	8.19399	Norte	Norte	Qfal	Cuaternario
PO-00-33386	2	Nuevo Amanecer	NO	M623	1028317	1286246	Manantial	Subterranea	0	Spring	M-33386	-73.8211	7.18457	Sur	SUR	N1r (U2)	Mioceno
PO-00-33608	3	Nuevo Amanecer	NO		1028317	1286246	Manantial	Subterranea	0	Spring	M-33608	-73.8211	7.18457	Sur	SUR	N1r (U2)	Mioceno
PO-16-33123	1	Nuevo Caserio	NO	497	1.02136e+06	1.30151e+06	Aljibe	Subterranea	6	Shallow Well	M-33123	-73.8841	7.32262	Sur	SUR	Qat	Cuaternario
PO-00-33430	2	Nuevo Caserio	NO	497	1.02136e+06	1.30151e+06	Aljibe	Subterranea	6	Shallow Well	M-33430	-73.8841	7.32262	Sur	SUR	Qat	Cuaternario
PO-17-33046	1	Palestina	NO	216	1.04869e+06	1.37369e+06	Pozo	Subterranea	60	Well	M-33046	-73.6359	7.97507	Norte	SUR	Qfal	Cuaternario
PO-00-33651	3	Para Piloto	NO		1027005	1309573	Pozo	Subterranea	7	Shallow Well	M-33651	-73.8329	7.3955	Sur	SUR	Qfl	Cuaternario
PO-22-33099	1	Parador El 15	NO	328	1.05676e+06	1.29571e+06	Pozo	Subterranea	17	Shallow Well	M-33099	-73.5635	7.26989	Sur	SUR	N1r (U4)	Mioceno
PO-00-33205	2	PC 09 ABAS	NO	PC-09	1016714	1266149	ABAS	Subterranea	300	ABAS	M-33205	-73.9262	7.0029	Sur	SUR	N1r (U1)	Mioceno
PO-00-33203	2	PC 11R ABAS	NO	PC-11R	1015789	1266691	ABAS	Subterranea	310	ABAS	M-33203	-73.9346	7.0078	Sur	SUR	N1r (U1)	Mioceno
PO-00-33206	2	PC 8R ABAS	NO	PC-8R	1016951	1264958	ABAS	Subterranea	335	ABAS	M-33206	-73.9241	6.99213	Sur	SUR	Qfc	Cuaternario
PO-00-33213	2	PCM 1 ABAS	NO	PCM-1	1021608	1312953	ABAS	Subterranea	352	ABAS	M-33213	-73.8818	7.42609	Sur	SUR	Qfc	Cuaternario
PO-00-33212	2	PCM 2 ABAS	NO	PCM-2	1020894	1306803	ABAS	Subterranea	365	ABAS	M-33212	-73.8883	7.37049	Sur	SUR	Qfl	Cuaternario
PO-00-33625	3	PCM 2 ABAS	NO		1020894	1306803	ABAS	Subterranea	365	ABAS	M-33625	-73.8883	7.37049	Sur	SUR	Qfl	Cuaternario
PO-00-33658	3	PCM 2 ABAS	NO		1020894	1306803	ABAS	Subterranea	365	ABAS	M-33658	-73.8883	7.37049	Sur	SUR	Qfl	Cuaternario
PO-11-33030	1	Pista Celta	NO	124	1049566	1398846	Pozo	Subterranea	75	Well	M-33030	-73.6277	8.20253	Norte	Norte	Qfal	Cuaternario
PO-00-33306	2	Pista Celta	NO	W202	1049566	1398846	Pozo	Subterranea	75	Well	M-33306	-73.6277	8.20253	Norte	Norte	Qfal	Cuaternario
PO-00-33529	3	Pista Celta	NO		1049566	1398846	Pozo	Subterranea	75	Well	M-33529	-73.6277	8.20253	Norte	Norte	Qfal	Cuaternario
PO-00-33340	2	Plamas Del Cesar Finca El Progreso	NO	M329	1061807	1356185	Pozo	Subterranea	40	Well	M-33340	-73.5171	7.81667	Norte	SUR	Qfal	Cuaternario
PO-00-33548	3	Plamas Del Cesar Finca El Progreso	NO		1061807	1356185	Pozo	Subterranea	40	Well	M-33548	-73.5171	7.81667	Norte	SUR	Qfal	Cuaternario
PO-17-35950	1	Plamas Del Cesar Finca Labrador	NO	201	1050341	1355279	Pozo	Subterranea	55	Well	M-35950	-73.6211	7.8086	Norte	SUR	Qfal	Cuaternario
PO-00-33258	2	Plamas Del Cesar Finca Labrador	NO	M328	1050341	1355279	Pozo	Subterranea	55	Well	M-33258	-73.6211	7.8086	Norte	SUR	Qfal	Cuaternario
PO-00-33547	3	Plamas Del Cesar Finca Labrador	NO		1050341	1355279	Pozo	Subterranea	55	Well	M-33547	-73.6211	7.8086	Norte	SUR	Qfal	Cuaternario
PO-00-33285	2	Plamas Del Cesar Planta	NO	M327	1067366	1363861	Pozo	Subterranea	54	Well	M-33285	-73.4666	7.886	Norte	SUR	Qfal	Cuaternario
PO-29-33105	1	Planta De Asfalto	NO	414	1.05053e+06	1.27883e+06	Pozo	Subterranea	60	Well	M-33105	-73.6201	7.11738	Sur	SUR	N1r (U2)	Mioceno
PO-00-33260	2	Planta De Asfalto	NO	M604	1.05053e+06	1.27883e+06	Pozo	Subterranea	60	Well	M-33260	-73.6201	7.11738	Sur	SUR	N1r (U2)	Mioceno
PO-00-33604	3	Planta De Asfalto	NO		1.05053e+06	1.27883e+06	Pozo	Subterranea	60	Well	M-33604	-73.6201	7.11738	Sur	SUR	N1r (U2)	Mioceno
PO-00-33595	3	Pradilla	NO		1043911	1304451	Pozo	Subterranea	80	Well	M-33595	-73.6798	7.34908	Sur	SUR	N1r (U4)	Mioceno
PO-00-33243	2	Pradilla	NO	87	1043911	1304451	Pozo	Subterranea	80	Well	M-33243	-73.6798	7.34908	Sur	SUR	N1r (U4)	Mioceno
PO-00-33353	2	Predio Bellavista	NO	321	1065480	1320056	Pozo	Subterranea	14	Shallow Well	M-33353	-73.4843	7.48996	Sur	SUR	Qfal	Cuaternario
PO-17-33043	1	Predio Cano Claro	NO	212	1.06734e+06	1.37865e+06	Pozo	Subterranea	70	Well	M-33043	-73.4666	8.01974	Norte	SUR	Qfal	Cuaternario
PO-00-33286	2	Predio Cano Claro	NO	W223	1.06734e+06	1.37865e+06	Pozo	Subterranea	70	Well	M-33286	-73.4666	8.01974	Norte	SUR	Qfal	Cuaternario
PO-18-33038	1	Predio La Pradera REUBICADO	NO	206	1.05639e+06	1.38864e+06	Pozo	Subterranea	60	Well	M-33038	-73.5659	8.11018	Norte	Norte	Qfal	Cuaternario
PO-17-33044	1	Predio San Lorenzo	NO	213	1.06408e+06	1.37938e+06	Pozo	Subterranea	60	Well	M-33044	-73.4962	8.02639	Norte	SUR	Qtf	Cuaternario
PO-17-33041	1	Predio San Rafael	NO	209	1.05586e+06	1.3698e+06	Pozo	Subterranea	60	Well	M-33041	-73.5709	7.93984	Norte	SUR	Qfal	Cuaternario
PO-17-33048	1	Predio Villa Rica	NO	218	1.0486e+06	1.37447e+06	Pozo	Subterranea	60	Well	M-33048	-73.6367	7.98212	Norte	SUR	Qfal	Cuaternario
PO-11-33009	1	PTAP Aguachica	Acueducto	103	1.05401e+06	1.41459e+06	Quebrada	Superficial	0	River	M-33009	-73.5872	8.34481	Norte	Norte	Qcal	Cuaternario
PO-18-35956	1	Quebarada Torcorama	NO	215	1066307	1368838	Quebrada	Superficial	0	River	M-35956	-73.4762	7.93102	Norte	SUR	Qfal	Cuaternario
PO-00-33282	2	Quebarada Torcorama	NO	M320	1066307	1368838	Quebrada	Superficial	0	River	M-33282	-73.4762	7.93102	Norte	SUR	Qfal	Cuaternario
PO-00-33282	2	Quebarada Torcorama	NO	M320	1066307	1368838	Quebrada	Superficial	0	River	M-33282	-73.4762	7.93102	Norte	SUR	Qfal	Cuaternario
PO-00-33546	3	Quebarada Torcorama	NO	C-210	1066307	1368838	Quebrada	Superficial	0	River	M-33546	-73.4762	7.93102	Norte	SUR	Qfal	Cuaternario
PO-00-33565	3	Quebarada Torcorama Sedimentos	NO	C-229	1066307	1368838	Quebrada	Superficial	0	River	M-33565	-73.4762	7.93102	Norte	SUR	Qfal	Cuaternario
PO-00-33238	2	Quebrada Buturama	NO	M108	1042240	1402214	Quebrada	Superficial	0	River	M-33238	-73.6941	8.23305	Norte	Norte	Qfal	Cuaternario
PO-00-33238	2	Quebrada Buturama	NO	M108	1042240	1402214	Quebrada	Superficial	0	River	M-33238	-73.6941	8.23305	Norte	Norte	Qfal	Cuaternario
PO-00-33411	2	Quebrada Buturama	NO	M-25	1055178	1416878	Quebrada	Superficial	0	River	M-33411	-73.5765	8.3655	Norte	Norte	J1-2n	Toarciano
PO-22-35955	1	Quebrada Cayumbita	NO	359	1056353	1294006	Quebrada	Superficial	0	River	M-35955	-73.5672	7.25453	Sur	SUR	Qfc	Cuaternario
PO-00-33569	3	Quebrada Guadas Ruta Del Sol	NO	C-233	1071995	1357825	Quebrada	Superficial	0	River	M-33569	-73.4247	7.83137	Norte	SUR	Qfal	Cuaternario
PO-00-33568	3	Quebrada Guaduas Represa	NO	C-232	1075513	1359400	Quebrada	Superficial	0	River	M-33568	-73.3928	7.84556	Norte	SUR	J1b	Jurásico Inferior
PO-00-33317	2	Quebrada La Rayita O Bejuco	NO	W224	1061561	1377970	Quebrada	Superficial	0	River	M-33317	-73.5191	8.01364	Norte	SUR	Qfal	Cuaternario
PO-00-33317	2	Quebrada La Rayita O Bejuco	NO	W224	1061561	1377970	Quebrada	Superficial	0	River	M-33317	-73.5191	8.01364	Norte	SUR	Qfal	Cuaternario
PO-00-33564	3	Quebrada La Rayita O Bejuco	NO	C-228	1061561	1377970	Quebrada	Superficial	0	River	M-33564	-73.5191	8.01364	Norte	SUR	Qfal	Cuaternario
PO-11-33015	1	Quebrada Norean	NO	109	1051079	1419536	Quebrada	Superficial	0	River	M-33015	-73.6137	8.38958	Norte	Norte	J1-2n	Toarciano
PO-00-33261	2	Quebrada Norean	NO	M131	1051079	1419536	Quebrada	Superficial	0	River	M-33261	-73.6137	8.38958	Norte	Norte	J1-2n	Toarciano
PO-00-33514	3	Quebrada Norean	NO	C3-115	1051079	1419536	Quebrada	Superficial	0	River	M-33514	-73.6137	8.38958	Norte	Norte	J1-2n	Toarciano
PO-00-33316	2	Quebrada Pajuila REUBICADO	NO	W222	1.06343e+06	1.37445e+06	Quebrada	Superficial	0	River	M-33316	-73.5022	7.9818	Norte	SUR	Qfal	Cuaternario
PO-00-33316	2	Quebrada Pajuila REUBICADO	NO	W222	1.06343e+06	1.37445e+06	Quebrada	Superficial	0	River	M-33316	-73.5022	7.9818	Norte	SUR	Qfal	Cuaternario
PO-00-33318	2	Quebrada Peralonso	NO	W225	1.05217e+06	1.3963e+06	Quebrada	Superficial	0	River	M-33318	-73.6041	8.1795	Norte	Norte	Qfal	Cuaternario
PO-00-33318	2	Quebrada Peralonso	NO	W225	1.05217e+06	1.3963e+06	Quebrada	Superficial	0	River	M-33318	-73.6041	8.1795	Norte	Norte	Qfal	Cuaternario
PO-00-33323	2	Quebrada Samua	NO	W230	1059799	1381384	Quebrada	Superficial	0	River	M-33323	-73.535	8.04453	Norte	Norte	Qfal	Cuaternario
PO-00-33323	2	Quebrada Samua	NO	W230	1059799	1381384	Quebrada	Superficial	0	River	M-33323	-73.535	8.04453	Norte	Norte	Qfal	Cuaternario
PO-00-33559	3	Quebrada Samua	NO	C-223	1059799	1381384	Quebrada	Superficial	0	River	M-33559	-73.535	8.04453	Norte	Norte	Qfal	Cuaternario
PO-00-33292	2	Quebrada San Isidro	NO	M326	1072272	1350545	Quebrada	Superficial	0	River	M-33292	-73.4223	7.76554	Norte	SUR	Qfal	Cuaternario
PO-00-33292	2	Quebrada San Isidro	NO	M326	1072272	1350545	Quebrada	Superficial	0	River	M-33292	-73.4223	7.76554	Norte	SUR	Qfal	Cuaternario
PO-00-33541	3	Quebrada San Isidro	NO	C-205	1072272	1350545	Quebrada	Superficial	0	River	M-33541	-73.4223	7.76554	Norte	SUR	Qfal	Cuaternario
PO-00-33409	2	Rio Lebrija En Barrancalebrija	NO	M-23	1039015	1377914	Rio	Superficial	0	River	M-33409	-73.7236	8.01336	Norte	Norte	Qfc	Cuaternario
PO-00-33401	2	Rio Magdalena Cantagallo	NO	M-15	1018386	1309355	Rio	Superficial	0	River	M-33401	-73.911	7.39357	Sur	SUR	Qfc	Cuaternario
PO-00-33635	3	Rio Magdalena Cantagallo	NO	C-435	1018386	1309355	Rio	Superficial	0	River	M-33635	-73.911	7.39357	Sur	SUR	Qfc	Cuaternario
PO-00-33392	2	Rio Magdalena Cantagallo Captacion	NO	M-6	1018106	1307488	Rio	Superficial	0	River	M-33392	-73.9135	7.37669	Sur	SUR	Qfc	Cuaternario
PO-00-33391	2	Rio Magdalena Cantagallo Ecopetrol	NO	M-5	1017975	1307151	Rio	Superficial	0	River	M-33391	-73.9147	7.37364	Sur	SUR	Qfc	Cuaternario
PO-00-33601	3	Rio Magdalena En Barrancabermeja	NO	C-401	1020084	1275237	Rio	Superficial	0	River	M-33601	-73.8957	7.08506	Sur	SUR	Qfc	Cuaternario
PO-00-33402	2	Rio Magdalena En Barrancabermeja	NO	M-16	1020373	1274865	Rio	Superficial	0	River	M-33402	-73.8931	7.0817	Sur	SUR	Qfc	Cuaternario
PO-00-33372	2	Rio Magdalena En Barrancabermeja	NO	Rio Magdalena	1020373	1274865	Rio	Superficial	0	River	M-33372	-73.8931	7.0817	Sur	SUR	Qfc	Cuaternario
PO-00-33372	2	Rio Magdalena En Barrancabermeja	NO	Rio Magdalena	1020373	1274865	Rio	Superficial	0	River	M-33372	-73.8931	7.0817	Sur	SUR	Qfc	Cuaternario
PO-00-33224	2	Rio Magdalena En Gamarra	NO	M117	1036654	1411670	Rio	Superficial	0	River	M-33224	-73.7448	8.31859	Norte	Norte	Qfc	Cuaternario
PO-00-33224	2	Rio Magdalena En Gamarra	NO	M117	1036654	1411670	Rio	Superficial	0	River	M-33224	-73.7448	8.31859	Norte	Norte	Qfc	Cuaternario
PO-00-33535	3	Rio Magdalena En Gamarra	NO	C3-136	1036654	1411670	Rio	Superficial	0	River	M-33535	-73.7448	8.31859	Norte	Norte	Qfc	Cuaternario
PO-00-33389	2	Rio Magdalena P Wilches 1	NO	M-3	1016838	1295640	Rio	Superficial	0	River	M-33389	-73.925	7.26956	Sur	SUR	Qfc	Cuaternario
PO-00-33390	2	Rio Magdalena San Pablo	NO	M-4	1.0188e+06	1.31711e+06	Rio	Superficial	0	River	M-33390	-73.9072	7.46369	Sur	SUR	Qfc	Cuaternario
PO-00-33417	2	Rio Pto Carreno Rio San Alberto	NO	M-31	1.07131e+06	1.34376e+06	Rio	Superficial	0	River	M-33417	-73.4312	7.70425	Sur	SUR	Qfal	Cuaternario
PO-00-33566	3	Rio San Alberto En Panamericana	NO	C-230	1076260	1349572	Rio	Superficial	0	River	M-33566	-73.3862	7.75669	Norte	SUR	Qfal	Cuaternario
PO-00-33567	3	Rio San Alberto En Indupalma	NO	C-231	1071346	1343764	Rio	Superficial	0	River	M-33567	-73.4308	7.70424	Sur	SUR	Qfal	Cuaternario
PO-00-33400	2	Rio Sogamoso Desembocadura	NO	M-14	1016830	1288742	Rio	Superficial	0	River	M-33400	-73.9251	7.20719	Sur	SUR	Qfc	Cuaternario
PO-00-33388	2	Rio Sogamoso Desembocadura	NO	M-2	1017290	1288960	Rio	Superficial	0	River	M-33388	-73.921	7.20916	Sur	SUR	Qfc	Cuaternario
PO-00-33399	2	Rio Sogamoso Desembocadura	NO	M-13	1017677	1288275	Rio	Superficial	0	River	M-33399	-73.9175	7.20296	Sur	SUR	Qfc	Cuaternario
PO-00-33619	3	Rio Sogamoso Pto Cayumba	NO	C-419	1043855	1293377	Rio	Superficial	0	River	M-33619	-73.6804	7.24895	Sur	SUR	Qfc	Cuaternario
PO-00-33272	2	Rio Sogamoso Ruta Del Sol	NO	M612	1057767	1283842	Rio	Superficial	0	River	M-33272	-73.5545	7.16261	Sur	SUR	Qfc	Cuaternario
PO-00-33272	2	Rio Sogamoso Ruta Del Sol	NO	M612	1057767	1283842	Rio	Superficial	0	River	M-33272	-73.5545	7.16261	Sur	SUR	Qfc	Cuaternario
PO-00-33583	3	Rio Sogamoso Ruta Del Sol	NO	C-318	1057767	1283842	Rio	Superficial	0	River	M-33583	-73.5545	7.16261	Sur	SUR	Qfc	Cuaternario
PO-11-33065	1	Salom SAS NO REUBICADO	NO	236	1.04733e+06	1.37454e+06	Pozo	Subterranea	60	Well	M-33065	-73.6482	7.98283	Norte	SUR	Qfal	Cuaternario
PO-17-33037	1	San Jose De Las Americas	NO	205	1055878	1365410	Pozo	Subterranea	45	Well	M-33037	-73.5708	7.90015	Norte	SUR	Qfal	Cuaternario
PO-00-33334	2	San Jose De Las Americas	NO	M317	1055878	1365410	Pozo	Subterranea	45	Well	M-33334	-73.5708	7.90015	Norte	SUR	Qfal	Cuaternario
PO-00-33343	2	San Jose Del Chorro	NO	130	1035115	1342792	Pozo	Subterranea	50	Well	M-33343	-73.7592	7.69582	Norte	SUR	Qfal	Cuaternario
PO-00-33573	3	San Jose Del Chorro	NO		1035115	1342792	Pozo	Subterranea	50	Well	M-33573	-73.7592	7.69582	Norte	SUR	Qfal	Cuaternario
PO-11-33057	1	Santa Lucia	NO	227	1.04914e+06	1.38143e+06	Pozo	Subterranea	58	Well	M-33057	-73.6317	8.04508	Norte	Norte	Qfal	Cuaternario
PO-00-33314	2	Santa Lucia	NO	W220	1.04914e+06	1.38143e+06	Pozo	Subterranea	58	Well	M-33314	-73.6317	8.04508	Norte	Norte	Qfal	Cuaternario
PO-00-33288	2	Santos 6 ABAS	NO	Santos 6	1068896	1301894	ABAS	Subterranea	355	ABAS	M-33288	-73.4536	7.3257	Sur	SUR	N1r (U3)	Mioceno
PO-22-33084	1	Sopintura Lav Auto	NO	399	1.06394e+06	1.3094e+06	Pozo	Subterranea	24	Shallow Well	M-33084	-73.4984	7.39361	Sur	SUR	N1r (U4)	Mioceno
PO-11-33052	1	Tierradentro	NO	222	1.04497e+06	1.38084e+06	Pozo	Subterranea	60	Well	M-33052	-73.6696	8.03973	Norte	Norte	Qfal	Cuaternario
PO-17-33049	1	Tisquirama 3	NO	219	1.0535e+06	1.37944e+06	Pozo	Subterranea	60	Well	M-33049	-73.5922	8.02699	Norte	Norte	Qfal	Cuaternario
PO-00-33320	2	Tisquirama 3	NO	W227	1.0535e+06	1.37944e+06	Pozo	Subterranea	60	Well	M-33320	-73.5922	8.02699	Norte	Norte	Qfal	Cuaternario
PO-29-33115	1	Uvaldino Arroyo	NO	417	1043744	1277159	Pozo	Subterranea	17.5	Shallow Well	M-33115	-73.6815	7.10231	Sur	SUR	N1r (U2)	Mioceno
PO-00-33242	2	Uvaldino Arroyo	NO	M617	1043744	1277159	Pozo	Subterranea	17.5	Shallow Well	M-33242	-73.6815	7.10231	Sur	SUR	N1r (U2)	Mioceno
PO-00-33524	3	Vda Cruce Patino	NO		1046615	1388485	Pozo	Subterranea	45	Well	M-33524	-73.6546	8.10888	Norte	Norte	Qfal	Cuaternario
PO-00-33251	2	Vda Cruce Patino	NO	W212	1046615	1388485	Pozo	Subterranea	45	Well	M-33251	-73.6546	8.10888	Norte	Norte	Qfal	Cuaternario
PO-22-33096	1	Vda El 36	NO	374	1051983	1305788	Pozo	Subterranea	20	Shallow Well	M-33096	-73.6067	7.3611	Sur	SUR	N1r (U4)	Mioceno
PO-00-33349	2	Vda El 36	NO	255	1051983	1305788	Pozo	Subterranea	75	Well	M-33349	-73.6067	7.3611	Sur	SUR	N1r (U4)	Mioceno
PO-00-33270	2	Vda La Raya	NO	137	1057514	1288967	Pozo	Subterranea	65	Well	M-33270	-73.5568	7.20895	Sur	SUR	N1r (U2)	Mioceno
PO-00-33208	2	Villa De Los Angeles	NO	480	1.01943e+06	1.31721e+06	Pozo	Subterranea	12	Shallow Well	M-33208	-73.9015	7.46456	Sur	SUR	Qfc	Cuaternario
PO-00-33301	2	Villa Esperanza	NO	M124	1047778	1408783	Pozo	Subterranea	90	Well	M-33301	-73.6438	8.29239	Norte	Norte	Qcal	Cuaternario
PO-00-33519	3	Villa Esperanza	NO		1047778	1408783	Pozo	Subterranea	90	Well	M-33519	-73.6438	8.29239	Norte	Norte	Qcal	Cuaternario
PO-00-33381	2	Villa Haryan	NO	M616	1050033	1281194	Pozo	Subterranea	5	Shallow Well	M-33381	-73.6246	7.13874	Sur	SUR	QMsr	Cuaternario
PO-00-33596	3	Villa Haryan	NO		1050033	1281194	Pozo	Subterranea	8	Shallow Well	M-33596	-73.6246	7.13874	Sur	SUR	QMsr	Cuaternario
PO-00-33302	2	Villa Julia	NO	M125	1044571	1410897	Pozo	Subterranea	68	Well	M-33302	-73.6729	8.31154	Norte	Norte	Qcal	Cuaternario
PO-00-33502	3	Villa Juliana	NO		1044571	1410897	Pozo	Subterranea	60	Well	M-33502	-73.6729	8.31154	Norte	Norte	Qcal	Cuaternario
PO-00-33225	2	Villa Ricardo	NO	M115	1037406	1449485	Pozo	Subterranea	60	Well	M-33225	-73.7376	8.66049	Norte	Norte	Qfal	Cuaternario
PO-00-33512	3	Villa Ricardo	NO		1037406	1449485	Pozo	Subterranea	60	Well	M-33512	-73.7376	8.66049	Norte	Norte	Qfal	Cuaternario
PO-29-33127	1	Villa Rosario	NO	495	1.02215e+06	1.28829e+06	Pozo	Subterranea	60	Well	M-33127	-73.877	7.20306	Sur	SUR	Qfc	Cuaternario
PO-00-33370	2	Villa Rosario	NO	495	1.02215e+06	1.28829e+06	Pozo	Subterranea	12	Shallow Well	M-33370	-73.877	7.20306	Sur	SUR	Qfc	Cuaternario
PO-17-33047	1	Villas De San Pedro	NO	217	1.04734e+06	1.37452e+06	Pozo	Subterranea	60	Well	M-33047	-73.6482	7.98263	Norte	SUR	Qfal	Cuaternario
PO-00-33525	3	Villla Tania	NO		1051074	1388277	Pozo	Subterranea	60	Well	M-33525	-73.6141	8.10695	Norte	Norte	Qfal	Cuaternario
PO-00-33310	2	Villla Tania	NO	W213	1051074	1388277	Pozo	Subterranea	60	Well	M-33310	-73.6141	8.10695	Norte	Norte	Qfal	Cuaternario
